# Supplementary material for: Identification of key pathways and metabolic fingerprints of longevity in C. elegans
Source: Exp Gerontol. 2018 Nov;113:128–40. doi: 10.1016/j.exger.2018.10.003 (PMC6224709; doi:10.1016/j.exger.2018.10.003)
Supplement: Supplemental Table S1 — Microarray datasets of genes that are differentially expressed between daf-2 mutant and N2 worms or between eat-2 mutant and N2 worms. [file mmc1.xlsx]

## Sheet: daf-2 vs N2 upregulated genes
TargetName	N2 1.1	N2 1.2	N2 1.3	N2 1.4	daf-2 mutant 1.1	daf-2 mutant 1.2	daf-2 mutant 1.3	daf-2 mutant 1.4	correct log2 Ratio	PValue	RefSeqAccession		GeneSymbol	Description	GenomicCoordinates	Cytoband
F27C8.1	121.823	120.744	100.132	106.508	265.774	253.634	227.253	226.755	1.11719	1.69231e-05	WBGene00000002		aat-1	aat-1 encodes an amino acid transporter catalytic subunit; when co-expressed in Xenopus oocytes with the ATG-2 glycoprotein subunit, AAT-1 is able to facilitate amino acid uptake and exchange, showing a relatively high affinity for small and some large neutral amino acids; in addition, AAT-1 is able to covalently associate with ATG-2 or ATG-1 to form heterodimers in the Xenopus expression system;…	chrIV:9598977-9601695
C50F2.10	8.44298	13.2073	6.71849	18.1028	117.918	89.5493	88.5746	93.8261	3.16492	8.00374e-05	WBGene00000013		abf-2	On account of ABF-2's antimicrobial activity, sequence similarity, and expression in the pharynx (an organ chronically exposed to external microbes), ABF-2 is thought to mediate an antimicrobial humoral response. | The abf-2 gene encodes an antimicrobial peptide that is homologous to antibacterial factor ASABF from Ascaris suum and closely related to ABF-1. | Recombinant ABF-2 displays strong mic…	chrI:3885548-3885961
C24F3.5a	27.247	24.1396	21.9728	34.2963	124.722	139.211	112.866	129.645	2.25041	6.08028e-06	WBGene00000019		abt-1	ABC Transporter family	chrIV:10206193-10214911
C24F3.5b	28.3551	23.8512	26.9076	34.4782	131.344	130.773	115.32	128.898	2.16716	1.79436e-06	WBGene00000019		abt-1	ABC Transporter family	chrIV:10206193-10214880
AC3.3	40.8459	17.1355	14.9416	22.1668	988.236	1066.5	1055.55	1590.79	5.71602	3.79271e-06	WBGene00000024		abu-1	abu-1 encodes a transmembrane protein with a predicted signal sequence, a glutamine/asparagine-rich domain and multiple cysteine-rich repeats (DUF139); abu-1 expression is induced by blockage of the unfolded-protein response in the endoplasmic reticulum, and ABU-1 may help protect the organism from damage by improperly folded nascent protein. | Prion domains are both modular and transferable to o…	chrV:10380339-10381823
F19G12.7	9.92799	10.3785	9.61111	3.98253	168.855	149.358	169.787	212.831	4.4545	1.4044e-05	WBGene00000025		abu-2	Prion domains are both modular and transferable to other proteins, on which they can confer a heritable epigenetic alteration of function; existing bioinformatics data indicate that they are rare in non-eukarya, but common in eukarya. | Proteins bearing such domains can sometimes stably exist in at least two distinct physical states, each associated with a different phenotype; propagation of one …	chrX:1408836-1410652
Y5H2A.3	18.022	12.7514	11.5826	10.1671	366.35	383.581	383.762	573.919	5.03131	6.41477e-07	WBGene00000027		abu-4	abu-4 encodes a transmembrane protein with a predicted signal sequence, a glutamine/asparagine-rich domain and multiple cysteine-rich repeats (DUF139); abu-4 expression is induced by blockage of the unfolded-protein response in the endoplasmic reticulum (ER), and ABU-4 may function within the ER to protect the organism from damage by improperly folded nascent protein; abu-4 expression is enhanced…	chrV:2274882-2275977
Y105C5A.4	275.644	186.589	328.648	250.98	534.938	625.782	759.879	697.595	1.3466	0.000562528	WBGene00000028		abu-5	Prion domains are both modular and transferable to other proteins, on which they can confer a heritable epigenetic alteration of function; existing bioinformatics data indicate that they are rare in non-eukarya, but common in eukarya. | abu-5 encodes a transmembrane protein with a predicted signal sequence, a glutamine/asparagine-rich domain and multiple cysteine-rich repeats (DUF139); abu-5 expr…	chrIV:15590697-15591772
C03A7.7	91.2631	27.2504	15.1105	26.9225	1865.96	2127.79	2271.31	3360.7	6.20908	3.74682e-05	WBGene00000029		abu-6	Prion domains are both modular and transferable to other proteins, on which they can confer a heritable epigenetic alteration of function; existing bioinformatics data indicate that they are rare in non-eukarya, but common in eukarya. | abu-6 encodes a transmembrane protein with a predicted signal sequence, a glutamine/asparagine-rich domain and multiple cysteine-rich repeats (DUF139); abu-6 expr…	chrV:5160671-5161892
C03A7.8	119.071	37.2302	35.3299	39.0373	2088.62	2280.85	2449.16	3759.72	5.69362	1.72125e-05	WBGene00000030		abu-7	Prion domains are both modular and transferable to other proteins, on which they can confer a heritable epigenetic alteration of function; existing bioinformatics data indicate that they are rare in non-eukarya, but common in eukarya. | Proteins bearing such domains can sometimes stably exist in at least two distinct physical states, each associated with a different phenotype; propagation of one …	chrV:5163396-5164759
R09F10.2	14.0335	5.64273	5.42244	6.55335	308.517	346.917	320.773	540.879	5.66346	5.01983e-06	WBGene00000032		abu-9	Prion domains are both modular and transferable to other proteins, on which they can confer a heritable epigenetic alteration of function; existing bioinformatics data indicate that they are rare in non-eukarya, but common in eukarya. | Proteins bearing such domains can sometimes stably exist in at least two distinct physical states, each associated with a different phenotype; propagation of one …	chrX:8322111-8323343
F35A5.3	47.8089	24.9351	28.5184	19.9899	542.296	599.128	647.455	989.79	4.55623	8.71679e-06	WBGene00000033		abu-10	abu-10 encodes a transmembrane protein with a predicted signal sequence, a glutamine/asparagine-rich domain and a cysteine-rich repeat (DUF139); abu-10 expression is induced by blockage of the unfolded-protein response in the endoplasmic reticulum (ER), and ABU-10 may function within the ER to protect the organism from damage by improperly folded nascent protein. | Prion domains are both modular …	chrX:3798179-3799741
T01D1.6	20.8384	5.8181	6.87862	15.4852	465.849	515.291	513.202	780.976	5.7072	2.04025e-05	WBGene00000034		abu-11	Prion domains are both modular and transferable to other proteins, on which they can confer a heritable epigenetic alteration of function; existing bioinformatics data indicate that they are rare in non-eukarya, but common in eukarya. | Proteins bearing such domains can sometimes stably exist in at least two distinct physical states, each associated with a different phenotype; propagation of one …	chrII:192531-194558
C42D8.5a	86.0363	70.6839	72.6683	62.1313	255.35	287.916	255.634	344.608	1.97047	8.18291e-06	WBGene00000039		acn-1	acn-1 encodes an ACE-like protein required for larval development and adult morphogenesis, and probably for cell fusion in larval seam cells; ACN-1 lacks not only the HExxH consensus metallopeptidase motif, but also other active site residues found in the sequence HEAI/VxD of mammalian and insect ACEs; acn-1 is expressed in hypodermal cells, vulval precursor cells, and ray papillae in the male ta…	chrX:5092281-5097067
T05C12.2	2.21145	4.30099	2.34876	2.34343	3.51803	9.65752	6.77137	7.98728	1.28335	0.0164719	WBGene00000053		acr-14	acr-14 encodes a protein that contains neurotransmitter-gated ion-channel ligand-binding and transmembrane domains.	chrII:8174845-8177195
F48E3.7	7.99267	2.08378	2.05638	2.54846	11.3102	12.3894	10.2469	13.3785	1.94548	0.0063865	WBGene00000061		lgc-11	lgc-11 encodes a ligand-gated ion channel of the cys-loop superfamily with sequence similarity to nicotinic acetylcholine receptor subunits, including the vertebrate neuronal acetylcholine receptor alpha-9 subunits.	chrX:7503823-7506633
C25A11.4a	241.824	203.882	289.156	251.32	407.194	438.322	569.092	567.415	1.00193	0.000841109	WBGene00000100		ajm-1	ajm-1 encodes a member of the apical junction molecule class that is required for correct elongation of the C. elegans embryo; AJM-1 contains a coiled-coil motif; AJM-1 binds DLG-1 in vitro, in yeast two-hybrid assays, and in vivo; AJM-1 is mislocalized in a dlg-1(RNAi) background; LET-413 is required for rapid confinement of DLG-1 and AJM-1 to a narrow apical region in C. elegans epithelia; CLC-…	chrX:9098346-9113618
C25A11.4d	261.454	189.565	277.596	244.593	409.626	443.121	566.081	539.199	1.0103	0.000856828	WBGene00000100		ajm-1	ajm-1 encodes a member of the apical junction molecule class that is required for correct elongation of the C. elegans embryo; AJM-1 contains a coiled-coil motif; AJM-1 binds DLG-1 in vitro, in yeast two-hybrid assays, and in vivo; AJM-1 is mislocalized in a dlg-1(RNAi) background; LET-413 is required for rapid confinement of DLG-1 and AJM-1 to a narrow apical region in C. elegans epithelia; CLC-…	chrX:9098346-9113618
F28H6.1a	264.808	241.144	268.654	269.189	541.588	560.439	609.98	591.145	1.1417	7.21757e-07	WBGene00000103		akt-2	akt-2 encodes a homolog of the serine/threonine kinase Akt/PKB, AKT-2, that is required for progression through the dauer stage of development and for the negative regulation of adult lifespan; inactivation of akt-2 causes animals to arrest constitutively at the dauer stage, while having an increased life span; widely expressed, AKT-2 is activated by the phospholipid products of phosphoinositide …	chrX:14147700-14151968
F28H6.1b	252.135	251.236	260.25	250.876	548.067	514.013	559.435	552.497	1.09899	2.76692e-08	WBGene00000103		akt-2	akt-2 encodes a homolog of the serine/threonine kinase Akt/PKB, AKT-2, that is required for progression through the dauer stage of development and for the negative regulation of adult lifespan; inactivation of akt-2 causes animals to arrest constitutively at the dauer stage, while having an increased life span; widely expressed, AKT-2 is activated by the phospholipid products of phosphoinositide …	chrX:14147700-14152070
F32A5.5a	465.849	460.907	511.942	486.767	2094.99	2013.38	2000.79	1891.91	2.05529	8.33131e-09	WBGene00000169		aqp-1	aqp-1 encodes, by alternative splicing, two isoforms of an aquaglyceroporin required for normally short lifespan; AQP-1 expression is upregulated under daf-2(-) conditions, and loss of AQP-1 function in daf-2 mutant animals results in reduced lifespan; AQP-1 increases glycerol permeability five- to seven-fold when expressed in Xenopus oocytes; AQP-1::GFP fusion proteins are expressed predominantl…	chrII:7235834-7238349
F32A5.5b.1	461.252	483.325	489.229	488.28	2153.32	2146.63	1966.69	1814.72	2.06878	4.87814e-08	WBGene00000169		aqp-1	aqp-1 encodes, by alternative splicing, two isoforms of an aquaglyceroporin required for normally short lifespan; AQP-1 expression is upregulated under daf-2(-) conditions, and loss of AQP-1 function in daf-2 mutant animals results in reduced lifespan; AQP-1 increases glycerol permeability five- to seven-fold when expressed in Xenopus oocytes; AQP-1::GFP fusion proteins are expressed predominantl…	chrII:7235834-7237037
F32A5.5b.2	493.401	430.134	477.349	494.734	2062.45	1985.86	1923.05	1779.27	2.03182	7.44898e-08	WBGene00000169		aqp-1	aqp-1 encodes, by alternative splicing, two isoforms of an aquaglyceroporin required for normally short lifespan; AQP-1 expression is upregulated under daf-2(-) conditions, and loss of AQP-1 function in daf-2 mutant animals results in reduced lifespan; AQP-1 increases glycerol permeability five- to seven-fold when expressed in Xenopus oocytes; AQP-1::GFP fusion proteins are expressed predominantl…	chrII:7235834-7237055
C01G6.1a.2	1045.63	894.195	924.178	888.342	1737.9	2094.52	2056.28	2202.66	1.1062	2.0283e-05	WBGene00000170		aqp-2	aqp-2 encodes, by alternative splicing, two isoforms of an biochemically atypical aquaglyceroporin; when expressed in Xenopus oocytes, AQP-2 increases water permeability 5- to 11-fold, and urea permeability 4.5-fold, but has no effect on glycerol permeability; AQP-2::GFP fusion proteins are expressed predominantly in the excretory cell and more weakly in muscle, motor neurons, and hypodermis; AQP…	chrII:9258913-9261979
C01G6.1b.2	565.37	598.509	574.479	502.551	1299.05	1327.91	1533.93	1101.12	1.22461	3.45282e-05	WBGene00000170		aqp-2	aqp-2 encodes, by alternative splicing, two isoforms of an biochemically atypical aquaglyceroporin; when expressed in Xenopus oocytes, AQP-2 increases water permeability 5- to 11-fold, and urea permeability 4.5-fold, but has no effect on glycerol permeability; AQP-2::GFP fusion proteins are expressed predominantly in the excretory cell and more weakly in muscle, motor neurons, and hypodermis; AQP…	chrII:9259396-9261979
ZK455.4	79.0073	67.9803	78.7831	78.9622	443.495	541.861	401.632	451.477	2.58723	2.92127e-07	WBGene00000212		asm-2	Acid SphingoMyelinase	chrX:11321077-11324251
C09G5.6	27.7591	2.00808	2.00448	2.07051	287.567	257.291	372.606	725.677	6.59145	0.000590956	WBGene00000251		bli-1	The bli-1 gene encodes an unusual cuticular collagen that is required for proper strut formation within the unique medial layer of the adult cuticle; bli-1 interacts genetically with other cuticular collagens such as bli-2 and rol-1, and may be processed for secretion by BLI-4, a Kex2/subtilisin serine endoproteinase; consistent with its role in adult cuticle formation, bli-1 mRNA is highly expre…	chrII:10708960-10712125
F59E12.12	250.375	164.432	205.089	216.43	2890.7	2468.18	2612.91	4562.09	3.87655	3.35765e-06	WBGene00000252		bli-2	A cuticle collagen involved in strut assembly in the adult cuticle.	chrII:5651410-5652426
R05H5.2	28.544	26.6246	25.8578	32.4646	90.1467	79.7731	77.9516	98.2854	1.60808	5.49608e-06	WBGene00000389		cdc-25.4	a homolog of dual specificity phosphatase Cdc25.	chrII:10188310-10189405
F08B4.2a	1056.34	841.535	906.558	1077.21	5191.29	5067.32	4126.37	5087.25	2.32828	1.00366e-06	WBGene00000397		cdh-5	a homolog of cadherin.	chrIV:8669142-8677974
F46C8.5	16.6791	12.8897	10.7769	17.0351	28.1796	42.084	30.3066	28.0898	1.16922	0.00143412	WBGene00000438		ceh-14	ceh-14 encodes a LIM homeodomain protein orthologous to Drosophila Lim3 and the vertebrate Lhx3 and Lhx4 proteins; ceh-14 is required for specification of the AFD thermosensory neurons and for normal thermotactic behavior; a ceh-14::GFP reporter fusion is expressed in head and tail neurons, including the AFD thermosensory neurons, during late embryonic, larval, and adult stages. Animals triply mu…	chrX:7528616-7532732
F59C6.7a	30.8028	27.4271	25.14	32.1079	148.052	147.762	129.917	122.698	2.24955	6.84191e-07	WBGene00000492		che-13	abnormal CHEmotaxis	chrI:10507000-10515506
F59C6.7b	32.4198	21.1774	22.6514	25.3272	133.84	132.279	120.355	115.958	2.32326	3.6337e-06	WBGene00000492		che-13	abnormal CHEmotaxis	chrI:10507000-10509846
Y47H10A.1	27.1291	16.3932	20.9627	26.335	92.3781	101.743	88.1789	93.3882	2.07508	2.12995e-05	WBGene00000544		clp-3	A calpain protease involved in neurodegeneration caused by necrotic cell death.	chrI:12073071-12084221
Y77E11A.10	96.9216	81.9765	96.6204	101.026	354.897	406.321	367.822	445.929	2.06314	8.34859e-07	WBGene00000546		clp-6	clp-6 encodes a calpain homolog that has significant identity to mammalian calpains over its whole length and that contains motifs typical of calpains, including a thiol (cysteine) protease active site and a Ca[2+]-binding domain; CLP-6 is not required for degenerative (necrotic-like) cell death in neurons induced by mutations such as mec-4(d), deg-3(d), or gsa-1(gf), since clp-6(RNAi) has no eff…	chrIV:1431180-1435018
W01B6.7	19815.8	19840.9	20146.7	19945.7	55793.7	53541.6	64157	66693.5	1.58454	8.46682e-07	WBGene00000593		col-2	col-2 encodes a member of the collagen superfamily containing collagen triple helix repeats (20 copies); expression peaks during the molt that separates the L2 larval and dauer stages as the dauer cuticle is being formed, and mRNA is expressed at low levels in post-dauer L4 larvae and in adult animals.	chrIV:10084442-10085438
C15A11.5	2068.53	1516.6	1461.08	1557.35	35350.7	37092.4	35610.4	43109.3	4.52633	4.23931e-08	WBGene00000596		col-7	col-7 encodes a member of the collagen superfamily containing collagen triple helix repeats (20 copies); expressed during the L2-to-dauer molt and the L4-to-adult molt.	chrI:7401675-7402756
F11G11.10	176.175	25.3893	97.3964	55.6401	4037.06	5523.06	4903.32	6751.94	6.21503	5.46128e-05	WBGene00000606		col-17	col-17 encodes a collagen which is expressed in all developmental stages except eggs, like col-15, col-16, and col-20; collagen genes with this expression pattern may be used for synthesis of cuticles after the L1 stage (e.g., the L4 cuticle).	chrII:4866436-4867574
F36A4.6	21944.5	19605.5	20661	22814.2	40552.3	40696	45583.9	46796.1	1.02941	7.52499e-06	WBGene00000610		col-33	col-33 encodes a predicted cuticular collagen; by homology, col-33 is predicted to play a role in cuticle biosynthesis and regulation of body size and morphogenesis; however, as loss of col-33 activity via large-scale RNAi screens does not result in any obvious abnormalities, the precise role of COL-33 in C. elegans development and/or behavior is not yet known.	chrIV:4263341-4265202
F36A4.10	16536.7	15572.3	13585.3	15556.1	36295.2	39403.6	38174.9	41780.5	1.34734	1.70169e-06	WBGene00000611		col-34	col-34 encodes a cuticle collagen protein and is a critical component of male tail cuticle organization affecting ray morphology.	chrIV:4243548-4244610
C15A11.1	1111.8	1165.25	1179.25	1345.12	2956.03	2820.51	3010.71	3256.54	1.32848	1.77848e-06	WBGene00000612		col-35	col-35 encodes a collagen that is individually dispensable for viability and gross morphology in mass RNAi screens; the amino- and carboxyl-terminal cysteine-rich regions of COL-35 are most closely related to those of COL-8, COL-19, and COL-39.	chrI:7385871-7387109
ZK863.2	194.816	163.547	200.741	190.699	2814.96	3191.66	2499.9	3292.97	3.97199	3.41807e-08	WBGene00000614		col-37	col-37 encodes a cuticle collagen.	chrV:12166706-12167753
F54C9.4	7229.24	7727.1	7627.43	7502.73	17055.4	16975.3	18340.2	19542.3	1.25515	3.53363e-07	WBGene00000615		col-38	col-38 encodes a member of the collagen superfamily containing collagen triple helix repeats (20 copies) required for normal body morphology.	chrII:8568033-8569088
C09G5.4	16780.4	14744.9	15639.2	14389.1	63330.5	67030.9	71928.8	74698.8	2.16956	9.21931e-08	WBGene00000616		col-39	col-39 encodes a collagen that is individually dispensable for viability and gross morphology in mass RNAi screens; the amino- and carboxyl-terminal cysteine-rich regions of COL-39 are most closely related to those of COL-8, COL-19, and COL-35.	chrII:10704903-10706020
F54B11.2	77150.2	66910.4	67499	70788	156671	162613	157523	163364	1.18307	3.53729e-07	WBGene00000621		col-44	col-44 encodes a cuticle collagen.	chrX:13591498-13592461
Y18H1A.13	4.13564	2.6914	4.86189	3.87972	40.8566	24.7148	25.8796	36.8011	3.04032	2.13355e-05	WBGene00000623		col-46	col-46 encodes a cuticle collagen.	chrI:741879-745454
Y18H1A.12	8.3007	10.3006	16.2323	12.5244	111.787	73.5477	78.9194	116.235	3.02076	2.83483e-05	WBGene00000624		col-47	col-47 encodes a cuticle collagen.	chrI:745753-748507
K09H9.3	363.27	136.413	13.5925	151.078	14097.7	16740.1	13255.5	14761.8	7.18936	0.000397712	WBGene00000626		col-49	col-49 encodes a cuticle collagen.	chrI:3137188-3138446
T28F2.8	11494.9	11819.9	12507	13675.6	45219.6	46387.3	47781.9	49551.9	1.93488	7.30445e-08	WBGene00000628		col-51	col-51 encodes a cuticle collagen.	chrI:3653997-3655329
F33D11.3	2.3742	2.38127	2.38145	2.27344	75.4192	81.5181	57.5663	94.6255	5.01533	4.98786e-08	WBGene00000631		col-54	collagen	chrI:5842714-5844057
T05E7.2	14035.3	12222.7	12009.6	12848.9	41873.9	42296.9	45219.6	45481.4	1.77609	9.21998e-08	WBGene00000632		col-55	COLlagen	chrI:6199141-6200193
F26B1.4	39.6878	47.4158	47.1178	54.0586	771.541	778.933	700.981	739.285	3.9969	1.43369e-08	WBGene00000634		col-58	COLlagen	chrI:6311251-6312413
F22D6.10	121.222	71.9965	18.7672	58.7189	5873.63	6740.48	5519.22	6269.41	6.77145	2.17192e-05	WBGene00000636		col-60	collagen	chrI:7105319-7106924
C01H6.1	13.7717	7.61347	5.5487	3.60363	112.903	115.224	104.075	130.285	4.09011	6.08037e-05	WBGene00000637		col-61	collagen	chrI:7202183-7203508
C15A11.6	2206.71	1675.62	1566.68	1678.51	35718.4	37407.6	36902.1	43226.1	4.43546	3.41306e-08	WBGene00000638		col-62	collagen	chrI:7403341-7404352
ZK265.2	2074.14	2322.73	2204.86	1726.4	7483.95	8016.21	7551.3	9513.36	1.96915	3.78932e-06	WBGene00000639		col-63	collagen	chrI:8243693-8244961
K08C9.4	42906.3	42187.5	44407.6	46959.9	89318.6	86646.2	100369	96085.5	1.07635	1.78916e-06	WBGene00000641		col-65	COLlagen	chrI:11489158-11490560
F15D3.3	21437.6	18803.4	18726.8	20315.7	45988.8	46241.5	50020.4	45988.8	1.24886	5.10593e-07	WBGene00000642		col-66	COLlagen	chrI:11559446-11560565
K01A2.7	6.66497	10.1461	9.57228	9.70813	50.835	65.0275	50.9031	49.2944	2.59156	4.7568e-06	WBGene00000645		col-69	cuticular collagen	chrII:303924-305530
H17B01.2	295.32	250.523	309.831	280.493	552.011	633.814	761.194	633.727	1.17855	5.19544e-05	WBGene00000646		col-70	collagen	chrII:1470040-1472260
Y49F6B.10	944.633	433.545	286.494	501.84	20146.7	26289.5	21778.1	25641.5	5.56504	5.33238e-06	WBGene00000647		col-71	COLlagen	chrII:3500073-3502449
F11G11.12	33740.2	38174.9	42608.1	40267.2	74376.9	77300.2	90200.1	85727	1.08259	3.0084e-05	WBGene00000649		col-73	collagen	chrII:4872098-4873127
M110.1	273.089	289.969	290.246	308.842	945.479	843.224	921.404	893.669	1.63278	5.99396e-08	WBGene00000652		col-76	collagen	chrII:8204341-8207573
M195.1	58084.1	57522.2	62433.2	62122	116014	120791	127080	125287	1.02645	3.49876e-07	WBGene00000653		col-77	col-77 encodes a cuticular collagen; as loss of col-77 activity via RNAi screens results in no obvious defects, the precise role of col-77 in C. elegans development and/or behavior is not yet known.	chrII:8358228-8359378
C09G5.3	2332.37	2164.64	2339.42	2450.11	6144.42	5340.92	5660.78	6876.42	1.36603	4.30629e-06	WBGene00000655		col-79	collagen	chrII:10703618-10704574
W05G11.3.1	3778.34	3053.07	3024.38	3680.4	33202.1	34728.5	34798.5	37333.4	3.37752	2.8168e-08	WBGene00000663		col-88	cuticular collagen	chrIII:41061-42018
W05G11.3.2	3877.87	3231.92	3144.75	3816.64	34597.1	35034.9	35878.5	38174.9	3.3575	1.74625e-08	WBGene00000663		col-88	cuticular collagen	chrIII:41062-42018
W05B2.1	122923	110094	110408	109352	236906	234018	229507	225973	1.03433	3.41587e-07	WBGene00000669		col-94	COLlagen	chrIII:10986826-10987843
ZK1010.7.2	47781.9	44123.2	42296.9	46561.1	120791	131559	126780	133564	1.50453	9.98705e-08	WBGene00000672		col-97	col-97 encodes a cuticular collagen; loss of col-97 activity via large-scale RNAi screens results in defects in body morphology and locomotion.	chrIII:12992402-12993704
F58F6.1	368.677	151.803	62.4653	161.454	12885.2	13937.3	11000	14885	6.40866	1.97861e-05	WBGene00000678		col-104	cuticular collagen	chrIV:1353679-1355305
Y41D4A.2	23142.2	21437.6	20901	21644.2	82548.8	81301.5	89318.6	98740	2.01073	1.33612e-07	WBGene00000682		col-108	COLlagen	chrIV:1768621-1769667
F19C7.7	3706.72	3324.77	3550.41	4254.43	7310.51	6966.66	8245.45	9609.26	1.10953	0.000129526	WBGene00000684		col-110	cuticular collagen	chrIV:4608210-4609679
Y73B6BL.34	56911.8	54880.3	52902.1	51293.8	126361	133564	123996	129152	1.24876	6.97395e-08	WBGene00000686		bli-6	BLIstered cuticle wb|Protein BLI-6 [Source:RefSeq peptide;Acc:NP_741423] [Y73B6BL.34]	chrIV:6377094-6378195
Y42H9B.1	16.7261	17.7249	24.4625	29.7968	267.26	312.058	277.385	262.599	3.69473	1.86003e-06	WBGene00000689		col-115	COLlagen	chrIV:7988688-7991423
T28C6.4	97885.1	87268.7	92060.6	96457.7	193580	195434	186106	192713	1.04022	2.27002e-07	WBGene00000691		col-117	cuticle collagen	chrIV:8822965-8824174
W08D2.6	14.6206	11.1805	9.05706	7.6377	20.6933	23.7873	13.4992	52.4233	1.23628	0.0350289	WBGene00000697		col-123	col-123 is homologous to the human gene A TYPE IV COLLAGEN (COL6A1; OMIM:303631), which when mutated is sometimes associated with diffuse leiomyomatosis.	chrIV:9821895-9823155
F54D1.2	2185.74	1330.43	1273.85	1202.07	41780.5	45583.9	45813.8	55101.1	5.01055	4.18193e-07	WBGene00000700		col-126	collagen	chrIV:11263401-11264331
M18.1	21778.1	16709.6	17369.1	20110.1	162613	164103	161018	162613	3.10611	3.8737e-08	WBGene00000703		col-129	collagen	chrIV:12108671-12110258
C39E9.3	14.9935	17.4558	18.9494	19.0804	123.538	125.153	108.02	146.214	2.83336	3.88297e-07	WBGene00000705		col-131	collagen	chrIV:13065729-13067288
C39E9.9	90.3487	80.1477	89.1785	67.9417	936.487	964.745	885.764	1240.67	3.61648	2.58235e-07	WBGene00000706		col-132	collagen	chrIV:13089578-13091067
F52B11.4	50020.4	47606.2	48188.4	47781.9	106099	104978	115634	108958	1.16944	4.99566e-08	WBGene00000707		col-133	CUTICLE COLLAGEN 34	chrIV:14098335-14099352
B0222.7	20791.4	19371	18340.2	18648.9	70788	74811.1	78066.1	82548.8	1.98818	6.01262e-08	WBGene00000718		col-145	COLlagen	chrV:9162051-9163005
T06E4.6	45583.9	44061.4	45813.8	45481.4	102845	107079	114524	112743	1.27161	4.54124e-08	WBGene00000719		col-146	collagen	chrV:9629943-9631011
B0024.1	5395.42	5272.76	5583.06	6568.43	19295.9	20395.8	21285.1	23142.2	1.88444	7.9877e-07	WBGene00000722		col-149	collagen	chrV:10291696-10292868
B0024.2	157.551	152.285	159.793	165.368	1919.53	2072.87	1845.83	2155.29	3.65194	9.30711e-10	WBGene00000723		col-150	collagen	chrV:10293565-10294621
F32G8.5	26.1392	22.9015	12.76	25.8037	459.006	482.008	414.457	429.029	4.40168	2.14454e-06	WBGene00000725		col-152	collagen	chrV:10560921-10562189
F17C11.3	328.138	315.58	319.457	310.232	787.694	785.768	654.498	776.49	1.23445	1.66953e-06	WBGene00000726		col-153	collagen	chrV:10949898-10951752
C50B6.4	8027.76	7842.06	8165.02	9307.28	64157	72921.4	72921.4	75331.6	3.0978	1.40328e-08	WBGene00000734		col-161	collagen	chrV:13317032-13318010
Y2H9A.3	5390.19	4782.33	4466.43	5758.78	51369.6	51120.3	46241.5	59512.2	3.35299	9.03171e-08	WBGene00000735		col-162	COLlagen wb|Protein COL-162 [Source:RefSeq peptide;Acc:NP_506334] [Y2H9A.3]	chrV:13441967-13443402
T21D9.1	17340.3	14389.1	14871.1	14432.7	51293.8	46107.9	52126.9	51120.3	1.71969	4.72583e-07	WBGene00000737		col-164	procollagen alpha	chrX:2093475-2094844
F14H12.1	1782.03	1790.16	2023.88	2070.9	4029.78	3531.37	4087.34	4452.71	1.06895	2.11675e-05	WBGene00000738		col-165	cuticular collagen	chrX:4353618-4354811
T10E10.7	7865.83	6304.98	5917.88	6724.93	37453.5	38012.8	39893.3	42707.9	2.56581	2.0334e-07	WBGene00000744		col-171	collagen	chrX:6334298-6335221
F38B6.5b.1	1744.89	1724.53	1799.16	1995.88	3618.4	3409.11	4039.54	4066.44	1.05725	1.04179e-05	WBGene00000745		col-172	COLlagen	chrX:6673606-6674412
F41C6.5	26.4761	3.18282	8.75998	6.07625	521.368	639.795	469.011	648.013	6.10749	8.28259e-05	WBGene00000746		col-173	cuticular collagen	chrX:6875167-6877534
C35B8.1	492.894	182.021	38.6169	217.42	15156.3	16571.3	13862.6	17191.4	6.56093	0.000143382	WBGene00000748		col-175	Cuticle collagen	chrX:9233642-9234616
ZC373.7	634.629	343.743	427.713	321.595	18272.3	17949.2	16255.9	23621	5.50023	5.65204e-07	WBGene00000749		col-176	cuticular collagen	chrX:10077613-10078738
F59F3.2	2.32943	2.31636	3.88566	2.22588	9.12023	13.1908	14.0573	20.8931	2.39109	0.000252229	WBGene00000750		col-177	collagen	chrX:10999742-11001852
R09A8.4	24411.4	25641.5	26856.7	28773.4	62947.1	58253.7	66455.6	67180.2	1.27022	1.65252e-06	WBGene00000755		col-182	cuticle collagen	chrX:12636153-12637056
F02D10.1	5109.84	4960.96	5155.74	5229.56	11222.5	9870.85	10240.6	11286.1	1.05686	8.06298e-07	WBGene00000756		col-183	cuticle collagen	chrX:13466637-13467736
E03G2.4	25.3692	16.4048	18.7858	26.5596	145.484	152.103	146.164	143.009	2.78031	3.24799e-06	WBGene00000759		col-186	cuticle collagen	chrX:15952374-15954564
C30B5.3	73.8909	56.6546	64.9627	84.2575	350.404	360.876	333.18	357.538	2.34016	1.53893e-06	WBGene00000771		cpb-2	cpb-2 encodes a cytoplasmic polyadenylation element binding (CPEB) protein homolog, expressed specifically in the spermatogenic germ line; CPB-2 is dispensable for oogenesis, in contrast to CPEBs in vertebrates (Xenopus), arthropods (Drosophila), and molluscs (Spisula), which all participate in oogenesis.	chrII:6192833-6195204
D1069.2.1	143.247	152.307	118.341	124.399	266.307	333.831	236.807	287.622	1.05917	0.000220233	WBGene00000778		cpn-2	cpn-2 encodes a calponin homolog, more similar to the calponin paralogs transgelin (SM22 alpha) or neuronal protein NP25 than to calponin per se.	chrII:337782-339248
D1069.2.2	131.192	146.692	105.688	112.082	253.728	314.446	221.811	275.855	1.10513	0.000330679	WBGene00000778		cpn-2	cpn-2 encodes a calponin homolog, more similar to the calponin paralogs transgelin (SM22 alpha) or neuronal protein NP25 than to calponin per se.	chrII:337339-339248
F36D3.9	2.40592	2.44099	2.41348	4.78519	475.919	481.456	520.168	597.483	7.49192	1.08628e-07	WBGene00000782		cpr-2	cysteine protease	chrV:16532989-16534110
M04G12.2	1106.31	1184.61	1101	1167.14	3356.86	4036.07	3402.76	3866.04	1.68142	3.88058e-07	WBGene00000789		cpz-2	cysteine protease	chrV:13381189-13383076
Y73B6BL.7	24.2397	26.3725	22.755	22.755	57.7019	49.3065	57.5322	61.974	1.23441	7.09931e-06	WBGene00000820		csp-2	The csp-2 gene encodes a caspase homolog that may be involved in apoptosis.	chrIV:6307739-6315719
Y47H9C.6	8.50094	6.50509	7.26915	12.2035	31.5847	36.0046	36.7709	42.6971	2.12691	6.49997e-05	WBGene00000821		csp-3	csp-3 encodes a protein that is homologous to the C-terminal domain (small subunit) of caspase-like cysteine proteases, including CED-3; unlike other caspases, CSP-3 does not contain a middle or N-terminal domain; during development, csp-3 functions to negatively regulate programmed cell death; csp-3 activity is also required for embryonic development and coordinated locomotion; CSP-3 physically …	chrI:11888503-11889340
Y54G11A.6	1832.93	1549.06	1546.02	1608.32	3581.94	4041.6	3504.28	4309.6	1.23817	1.02241e-05	WBGene00000830		ctl-1	ctl-1 encodes one of three C. elegans catalases; CTL-1 exhibits catalase activity in vitro, and thus likely functions in vivo as an antioxidant enzyme that protects cells from reactive oxygen species; ctl-1 activity contributes to the extended lifespan seen in daf-2 mutant animals; in addition, ctl-1 expression is negatively regulated by DAF-2-mediated insulin signaling; as CTL-1 does not possess…	chrII:14303612-14306293
M142.2.1	6.73002	6.10848	8.18603	12.9423	20.8354	19.5045	24.9923	32.2952	1.55869	0.00171787	WBGene00000853		cut-6	cuticulin	chrIII:10911478-10916665
M142.2.2	3.02889	10.0235	11.2992	5.94796	19.6221	21.3176	18.1457	28.4351	1.68122	0.0101778	WBGene00000853		cut-6	cuticulin	chrIII:10911460-10916665
ZK520.5	522.879	453.508	438.593	504.697	1807.76	1862.24	1499.08	1783.93	1.85555	1.03633e-06	WBGene00000878		cyn-2	cyn-2 is a predicted member of the cytosolic Cyclosporin A-binding cyclophilin family that is functional when expressed in E. coli.
F42G9.2	2109.53	2226.44	1840.45	1952.42	4788.55	4687.47	4110.34	5293.52	1.21373	1.53837e-05	WBGene00000882		cyn-6	cyn-6 encodes a cyclophilin most similar to human secreted cyclophilin type B isoforms that is functional when expressed in E. coli; it is expressed in the intestine.	chrIII:773403-774160
ZC250.1a	9.82937	8.18193	9.20193	20.7201	29.4979	21.5731	20.3096	28.6665	1.14866	0.0138012	WBGene00000893		cyn-17	CYclophyliN	chrV:5799683-5805659
ZC250.1b	9.15785	5.78378	6.33351	7.92469	20.9211	21.2494	21.6274	29.7033	1.6868	0.000125823	WBGene00000893		cyn-17	CYclophyliN	chrV:5799683-5805659
C05D2.1d	5.73469	9.70113	11.6439	14.5177	19.7729	23.0697	26.2543	20.077	1.16905	0.00820565	WBGene00000900		daf-4	When expressed in COS cells, DAF-4 is able to bind human BMP2 and BMP4. | daf-4 encodes a transmembrane serine/threonine kinase that is the sole C. elegans ortholog of the type II transforming growth factor-beta (TGF-b) receptors; DAF-4 activity is required for several biological processes, including entry into and exit from the dauer larval stage, body size determination, male tail patterning, e…	chrIII:5625142-5630098
F31F6.5	22.5574	21.1626	18.5472	18.8675	47.0668	45.5647	36.7031	39.7075	1.05643	6.56031e-05	WBGene00000902		daf-6	The ectopic axonal phenotype of ASJ in daf-6 mutants is temperature-sensitive, being much greater at 25 degrees C than at 15 degrees C. | daf-6 encodes a Patched-related protein; daf-6 is required for normal lumen formation in the amphid sensory organ and thus, for correct morphology of both the amphid and the outer labial sensilla; daf-6 mutants disrupt the joining of the amphid sheath and socke…	chrX:14888487-14894326
M03A1.7.1	895.948	897.388	708.408	668.475	5486.54	4553	4359.17	6810.51	2.73191	5.95435e-06	WBGene00000928		dao-2	It has two protein kinase C (PKC) phosphorylation sites, four casein kinase II phosphorylation sites, and a putative signal peptide cleavage site between residues 16 and 17. | dao-2 encodes a (putatively) secreted protein with a DB module; dao-2 is down-regulated in daf-2 mutant adults by comparison with normal adults, and thus may be involved in dauer formation. | DAO-2 is relatively small (136 …	chrII:4562950-4563546
M03A1.7.2	1019.14	975.222	741.29	661.855	6042.33	4645.77	4486.68	7356.32	2.72295	2.0003e-05	WBGene00000928		dao-2	It has two protein kinase C (PKC) phosphorylation sites, four casein kinase II phosphorylation sites, and a putative signal peptide cleavage site between residues 16 and 17. | dao-2 encodes a (putatively) secreted protein with a DB module; dao-2 is down-regulated in daf-2 mutant adults by comparison with normal adults, and thus may be involved in dauer formation. | DAO-2 is relatively small (136 …	chrII:4562853-4563546
K07E3.3	1163.64	1138.04	1172.66	1090.39	2419.96	2303.92	2273.2	2303.92	1.02702	4.85752e-08	WBGene00000929		dao-3	dao-3 encodes a protein containing tetrahydrofolate dehydrogenase/cyclohydrolase catalytic and NAD(P)-binding domains; by similarity to mammalian enzymes, DAO-3 is predicted to function in one-carbon unit metabolism and thus, in amino acid and nucleotide biosynthesis; dao-3 expression appears to be regulated by daf-2-mediated insulin signaling: microarray experiments suggest that it is upregulate…	chrX:8084208-8086550
ZC373.6	7.57202	2.60523	6.73369	3.61611	604.243	601.3	428.198	869.85	7.01744	3.00113e-06	WBGene00000930		dao-4	dao-4 encodes a novel protein, conserved amongst nematodes; dao-4 transcripts are expressed at higher levels in wild-type adult animals than in daf-2 mutant adults at 25C, suggesting that dao-4 expression is positively regulated by DAF-2/insulin-like receptor signaling; reduced dao-4 expression in daf-2 mutants is dependent upon DAF-16.	chrX:10075288-10076358
T05G5.12	121.626	149.908	213.682	124.138	325.42	334.695	322.635	358.925	1.1762	0.00085339	WBGene00000932		dao-6	dao-6 encodes a small (92-residue) and probably non-globular protein; dao-6 is negatively regulated by DAF-2 but positively regulated by DAF-16, and thus might be involved in the extended lifespan caused by daf-2(m41). | Expression data of dao-6 are consistent with the hypothesis that at least part of the efficient life maintenance in dauers contribues to the longevity phenotype of daf-2 mutant a…	chrIII:9735263-9736028
T23G5.5	10.473	7.99579	13.4893	9.63313	40.8019	35.2148	31.7311	31.1769	1.75733	6.67931e-05	WBGene00000934		dat-1	dat-1 encodes a plasma membrane dopamine transporter; DAT-1 is predicted to regulate dopaminergic neurotransmission via reuptake of dopamine into presynaptic neurons; when expressed in HeLa cells, DAT-1 exhibits high affinity, saturable dopamine transport; further, in primary cultures of C. elegans dopaminergic neurons, DAT-1 also exhibits a channel mode of conduction that leads to membrane depol…	chrIII:9242914-9246789
K03B8.9.2	5.34511	2.06688	6.66595	3.80782	19.9502	17.3124	17.9905	10.8327	1.97677	0.00318361	WBGene00000951		deg-3	deg-3 encodes an alpha subunit of a nicotinic acetylcholine receptor (nAChR); originally defined by a gain-of-function mutation that results in neuronal degeneration and uncoordinated movement, DEG-3 can form heteromeric channels with a second alpha subunit, DES-2, and in vivo these channels appear to be required for chemosensation of choline; deg-3 and des-2 reside in an operon, and consistent w…	chrV:11412893-11415159
F58G6.6b	2.27306	4.76312	2.25178	3.11642	9.14243	9.49746	6.31026	4.73531	1.27345	0.0106425	WBGene00000953		del-2	Expression of mec-4(d) driven by the del-2 promoter induces cellular degeneration that is suppressed by mutations in mec-6. | LacZ expression driven by the del-2 promoter appears to stain IL1, ASH, and OLQ. | del-2 encodes an unfamiliar protein whose promoter drives expression in IL1, ASH, and OLQ. | del-2 is an alias for a CDS (apparently F58G6.6) whose 5' flank is nt 2010-4241 of cosmid F58G6 (…	chrIV:9636980-9640626
R06C7.3.1	348.07	310.976	329.227	331.283	754.197	695.105	679.972	663.321	1.08101	8.19623e-07	WBGene00000963		dhp-1	dhp-1 encodes a homolog of the human gene DPYS, which when mutated leads to dihydropyrimidinuria (OMIM:222748).	chrI:7238996-7243763
R06C7.3.2	345.042	279.238	306.717	319.571	682.736	652.709	636.514	681.548	1.08886	3.84073e-06	WBGene00000963		dhp-1	dhp-1 encodes a homolog of the human gene DPYS, which when mutated leads to dihydropyrimidinuria (OMIM:222748).	chrI:7238996-7243799
E04F6.7	164.19	145.419	153.252	158.698	582.005	703.984	623.159	536.974	1.97081	6.22973e-07	WBGene00000971		dhs-7	dhs-7 encodes a short-chain dehydrogenase predicted to be mitochondrial.	chrII:7206990-7208379
R05D8.10	54.5679	63.966	46.7158	54.7326	134.114	119.788	112.182	113.464	1.12952	4.90258e-05	WBGene00000978		dhs-15	dhs-15 encodes a member of the short chain dehydrogenase/reductase family.	chrV:2768419-2769848
C10F3.2	4.72187	10.213	3.97443	4.34731	11.882	11.1792	9.57228	13.4478	1.08976	0.0162008	WBGene00000979		dhs-16	dhs-16 encodes a short-chain dehydrogenase predicted to be mitochondrial.	chrV:5983745-5985511
ZK816.5	992.991	1009.75	873.768	1165.58	2473.76	2868.46	2453.31	2598.94	1.36735	9.28908e-06	WBGene00000989		dhs-26	dhs-26 encodes a short-chain dehydrogenase predicted to be mitochondrial.	chrX:3360685-3362493
T14B4.6	71.0582	65.9338	48.1623	49.7435	365.129	267.289	239.665	398.652	2.42456	3.85641e-05	WBGene00001064		dpy-2	The dpy-2 gene encodes an unusual cuticular collagen that is required for maintaining the normal body length of the animal in later larval stages; dpy-2 interacts with other cuticular collagens such as dpy-10 and sqt-1, and suppresses mutations in glp-1, mup-1, and emb-5. | The unusual molecular nature of DPY-2 is illustrated by the presence of a long carboxyl-terminal domain. | The significance …	chrII:6714292-6715997
Y41E3.2	33014.7	30767.9	29411.1	30767.9	110762	120116	118849	125661	1.93899	2.22213e-08	WBGene00001066		dpy-4	dpy-4 encodes a cuticle collagen; dpy-4 activity is required for normal body morphology, locomotion, and larval development.	chrIV:14985543-14986782
C31H2.2	95.2949	75.6051	108.722	72.8649	599.883	479.293	535.997	689.893	2.71581	4.94936e-06	WBGene00001070		dpy-8	dpy-8 encodes a collagen with a nematode-specific N-terminal domain that is required for normal body morphology and (perhaps) for a normal embryonic cell division rate; dpy-8 interacts genetically with emb-5 and glp-1.	chrX:5148678-5150476
F30B5.1	94374.4	86646.2	91586.3	95177.1	195434	199285	180189	208756	1.09032	9.45275e-07	WBGene00001074		dpy-13	dpy-13 encodes a member of the collagen superfamily containing 20 copies of the collagen triple helix repeat; transcipt levels oscillate, peaking once during each larval stage.	chrIV:4235614-4236706
Y47D3B.10	605.299	611.558	632.395	633.634	1213.82	1323.74	1222.53	1316.2	1.03088	1.53198e-07	WBGene00001077		dpy-18	An alpha subunit of prolyl-4-hydroxylase which is a procollagen modifying enzyme required for exoskeleton formation, morphogenesis and maintenance of body shape; it is expressed throughout the hypodermis and certain head and posterior neurons.	chrIII:11372881-11377980
T22B3.1	2.23905	4.01402	2.35311	2.35597	7.48489	9.09279	8.11466	10.5825	1.7185	0.00027434	WBGene00001079		dpy-20	dpy-20 encodes a BED zinc finger protein, with no known homologs outside of nematodes, that is required for normal body morphology.	chrIV:11696781-11699890
F15B9.9	6.40904	7.0655	7.32995	2.19052	35.6345	29.881	29.937	30.5135	2.59641	0.000840239	WBGene00001109		dsl-7	Delta/Serrate/Lag-2 domain	chrV:12993180-12994622
F25H8.5a	85.6115	80.2329	73.9285	82.3397	212.554	237.682	242.055	273.891	1.58095	1.81976e-06	WBGene00001113		dur-1	They thus might act as hydration buffers, molecular chaperones, ion sinks, or membrane stabilizers, and could be expressed in C. elegans as part of a defense against dehydration. | F25H8.5A and F25H8.5C belong to a class of proteins known as LEA (for 'late embryogenesis abundant') proteins: such proteins accumulate in response to drought in many plants, and one such protein is induced in Aphelenc…	chrIV:9922005-9928223
F25H8.5b	72.8792	57.6363	55.0665	70.0099	213.314	293.645	274.824	307.887	2.08861	1.03126e-05	WBGene00001113		dur-1	They thus might act as hydration buffers, molecular chaperones, ion sinks, or membrane stabilizers, and could be expressed in C. elegans as part of a defense against dehydration. | F25H8.5A and F25H8.5C belong to a class of proteins known as LEA (for 'late embryogenesis abundant') proteins: such proteins accumulate in response to drought in many plants, and one such protein is induced in Aphelenc…	chrIV:9924882-9928223
F25H8.5c	69.2126	78.8796	75.9676	78.5185	205.345	193.924	207.525	202.163	1.42024	1.08608e-07	WBGene00001113		dur-1	They thus might act as hydration buffers, molecular chaperones, ion sinks, or membrane stabilizers, and could be expressed in C. elegans as part of a defense against dehydration. | F25H8.5A and F25H8.5C belong to a class of proteins known as LEA (for 'late embryogenesis abundant') proteins: such proteins accumulate in response to drought in many plants, and one such protein is induced in Aphelenc…	chrIV:9922005-9928223
F25H8.5d	70.4343	91.9074	75.9848	90.8722	228.938	242.018	220.85	259.187	1.53721	7.4615e-06	WBGene00001113		dur-1	They thus might act as hydration buffers, molecular chaperones, ion sinks, or membrane stabilizers, and could be expressed in C. elegans as part of a defense against dehydration. | F25H8.5A and F25H8.5C belong to a class of proteins known as LEA (for 'late embryogenesis abundant') proteins: such proteins accumulate in response to drought in many plants, and one such protein is induced in Aphelenc…	chrIV:9922005-9928222
F25H8.5f	65.1724	63.6307	75.8376	70.0251	181.872	178.721	200.614	184.541	1.44298	7.11636e-07	WBGene00001113		dur-1	They thus might act as hydration buffers, molecular chaperones, ion sinks, or membrane stabilizers, and could be expressed in C. elegans as part of a defense against dehydration. | F25H8.5A and F25H8.5C belong to a class of proteins known as LEA (for 'late embryogenesis abundant') proteins: such proteins accumulate in response to drought in many plants, and one such protein is induced in Aphelenc…	chrIV:9922005-9923745
F25H8.5g	69.638	63.5435	55.5196	77.7633	236.224	276.438	252.981	324.943	2.03358	7.58591e-06	WBGene00001113		dur-1	Dauer Up-Regulated	chrIV:9924882-9928222
C04C3.5a	25.4193	38.0424	22.9745	37.6462	426.297	423.714	427.713	339.855	3.73454	1.8116e-06	WBGene00001119		dyf-3	dyf-3 encodes an ortholog of zebrafish cluap1 (also qilin, and like PKD2 required to suppress kidney cysts) and human clusterin-associated protein 1 (CLUAP1); DYF-3 is predicted to have two coiled-coil domains; DYF-3 is required for normal assembly of middle and distal ciliary segments, with dyf-3 mutants showing truncated sensory cilia; DYF-3 is required cell-autonomously for dye uptake; dyf-3 i…	chrIV:3396581-3398613
C04C3.5b	32.9836	30.2849	27.9874	32.7564	426.636	416.718	390.269	347.576	3.67117	1.14554e-08	WBGene00001119		dyf-3	dyf-3 encodes an ortholog of zebrafish cluap1 (also qilin, and like PKD2 required to suppress kidney cysts) and human clusterin-associated protein 1 (CLUAP1); DYF-3 is predicted to have two coiled-coil domains; DYF-3 is required for normal assembly of middle and distal ciliary segments, with dyf-3 mutants showing truncated sensory cilia; DYF-3 is required cell-autonomously for dye uptake; dyf-3 i…	chrIV:3396581-3399123
C04C3.5c	30.8533	31.4341	25.7308	33.9314	427.921	371.98	397.017	360.298	3.6787	2.82374e-08	WBGene00001119		dyf-3	dyf-3 encodes an ortholog of zebrafish cluap1 (also qilin, and like PKD2 required to suppress kidney cysts) and human clusterin-associated protein 1 (CLUAP1); DYF-3 is predicted to have two coiled-coil domains; DYF-3 is required for normal assembly of middle and distal ciliary segments, with dyf-3 mutants showing truncated sensory cilia; DYF-3 is required cell-autonomously for dye uptake; dyf-3 i…	chrIV:3396581-3398890
T11B7.4a	675.821	612.839	667.053	671.288	1272.44	1485.56	1305.64	1326.71	1.03551	2.28763e-06	WBGene00001132		alp-1	eat-1 mutants pump their pharyxes very slowly and irregularly, move somewhat sluggishly, and have a long, thin appearance. | In mice, Alp mutations cause right ventricular cardiomyopathy; this is reminiscent of the general homology between mammalian cardiac muscle and nematode pharyngeal muscle that has been proposed due to various orthologies between mammalian cardiac and nematode pharyngeal pro…	chrIV:8852500-8862208
T11B7.4c	693.563	601.226	652.76	656.707	1378.52	1408.8	1256.06	1524.04	1.09459	4.87164e-06	WBGene00001132		alp-1	eat-1 mutants pump their pharyxes very slowly and irregularly, move somewhat sluggishly, and have a long, thin appearance. | In mice, Alp mutations cause right ventricular cardiomyopathy; this is reminiscent of the general homology between mammalian cardiac muscle and nematode pharyngeal muscle that has been proposed due to various orthologies between mammalian cardiac and nematode pharyngeal pro…	chrIV:8854537-8862487
T11B7.4e	695.804	627.726	675.117	665.597	1335.91	1448.88	1378.98	1420.1	1.06787	1.9072e-07	WBGene00001132		alp-1	eat-1 mutants pump their pharyxes very slowly and irregularly, move somewhat sluggishly, and have a long, thin appearance. | In mice, Alp mutations cause right ventricular cardiomyopathy; this is reminiscent of the general homology between mammalian cardiac muscle and nematode pharyngeal muscle that has been proposed due to various orthologies between mammalian cardiac and nematode pharyngeal pro…	chrIV:8852500-8862487
F13G3.8.1	7.54647	2.22445	4.84956	2.91828	9.85769	11.5121	7.70166	8.15985	1.22695	0.0249304	WBGene00001136		eat-5	eat-5 encodes an innexin, expressed in pharyngeal muscle cell groups pm4 and pm5, that is required for synchronized pharyngeal muscle contractions, and for normal electrical connections between pharyngeal muscle cells; EAT-5 forms electrically permeable intercellular channels (gap junctions), with a predicted membrane topology analogous to that of connexins, which affects electrical coupling betw…	chrI:7308643-7311939
C40H1.4	81.4285	80.9536	79.3085	77.6642	153.783	157.799	154.761	203.064	1.05783	3.73122e-05	WBGene00001242		elo-4	The elo-4 gene encodes a paralog of elo-1 and elo-2, each of which encodes a polyunsaturated fatty acid (PUFA) elongase; its function in vivo is unknown.	chrIII:9332327-9334274
F56H11.3a	2.88233	2.07774	4.34925	11.3102	57.666	55.5535	53.5976	50.8828	3.71402	0.000426594	WBGene00001245		elo-7	The elo-7 gene encodes a paralog of elo-1 and elo-2, each of which encodes a polyunsaturated fatty acid (PUFA) elongase; ELO-7 has no known function in vivo.	chrIV:9529987-9531227
F56H11.3b	9.83204	6.42221	9.72777	4.47856	43.106	40.1673	36.3978	39.2428	2.45305	0.000113962	WBGene00001245		elo-7	elo-7(RNAi) animals have normal fatty acid composition and have no obvious phenotypes. | The elo-7 gene encodes a paralog of elo-1 and elo-2, each of which encodes a polyunsaturated fatty acid (PUFA) elongase; ELO-7 has no known function in vivo. | It is likely that elo-7 encodes an elongase component, but its actual biochemical activity is not yet known.	chrIV:9529987-9531126
Y47D3A.30a	33.8311	20.1056	24.0454	32.6201	166.211	151.255	118.023	136.413	2.39182	2.66274e-05	WBGene00001246		elo-8	fatty acid ELOngation	chrIII:11230382-11232078
Y47D3A.30b	36.6174	29.6733	24.212	29.18	156.874	145.821	138.446	156.502	2.33365	1.8829e-06	WBGene00001246		elo-8	fatty acid ELOngation	chrIII:11230382-11230901
F15B9.1	488.28	494.841	427.334	445.392	2190.52	3045.46	1903.08	2657.65	2.37975	5.45077e-06	WBGene00001387		far-3	O.volvulus antigen peptide like	chrV:12996818-12997524
K01A2.2a	345.112	345.862	359.719	378.318	1180.74	1112.79	1000.96	1048.76	1.60198	1.89026e-07	WBGene00001391		far-7	Fatty Acid/Retinol binding protein wb|Protein FAR-7, isoform a [Source:RefSeq peptide;Acc:NP_493708] [K01A2.2a]	chrII:319793-321107
K01A2.2b	376.248	373.084	437.22	449.713	1382.81	1330.43	1165.58	1347.86	1.6776	1.50532e-06	WBGene00001391		far-7	Fatty Acid/Retinol binding protein	chrII:320419-321006
Y54F10AM.2a	26.4573	14.3412	15.386	21.8839	52.2197	52.5011	53.7336	63.408	1.54803	0.00041016	WBGene00001410		feh-1	feh-1 encodes the single C. elegans member of the Fe65 protein family that affects embryonic and larval viability and pharyngeal pumping; the PTB2 domain binds to cytosolic domain of C. elegans APL-1 in vitro; expressed in the neuromuscular structures of the pharynx and in a subset of neurons.	chrIII:2554959-2560668
Y54F10AM.2b	24.7712	11.9424	13.508	21.4717	40.4458	50.5993	41.3401	53.4217	1.42977	0.00198205	WBGene00001410		feh-1	feh-1 encodes the single C. elegans member of the Fe65 protein family that affects embryonic and larval viability and pharyngeal pumping; the PTB2 domain binds to cytosolic domain of C. elegans APL-1 in vitro; expressed in the neuromuscular structures of the pharynx and in a subset of neurons.	chrIII:2549927-2560668
Y54F10AM.2c.1	19.8514	20.6869	11.4065	22.3027	39.2538	47.6491	45.462	57.302	1.38588	0.00141011	WBGene00001410		feh-1	feh-1 encodes the single C. elegans member of the Fe65 protein family that affects embryonic and larval viability and pharyngeal pumping; the PTB2 domain binds to cytosolic domain of C. elegans APL-1 in vitro; expressed in the neuromuscular structures of the pharynx and in a subset of neurons.	chrIII:2555208-2560668
Y54F10AM.2c.2	25.7552	23.8224	19.0883	20.9069	62.6084	72.3008	65.2877	77.0177	1.63463	8.78591e-06	WBGene00001410		feh-1	feh-1 encodes the single C. elegans member of the Fe65 protein family that affects embryonic and larval viability and pharyngeal pumping; the PTB2 domain binds to cytosolic domain of C. elegans APL-1 in vitro; expressed in the neuromuscular structures of the pharynx and in a subset of neurons.	chrIII:2555208-2560686
F43G9.6a	8.25006	13.0298	10.1606	8.61239	26.7452	25.9915	25.8841	27.9412	1.43501	7.89747e-05	WBGene00001414		fer-1	fer-1 encodes a C2-domain containing protein required during spermatogenesis for fusion of membranous vesicles with the spermatid plasma membrane, a process which promotes maturation of spermatids to motile spermatozoa; FER-1 is orthologous to the membrane-anchored cytosolic human protein dysferlin (FLJ00175 or DYSF; OMIM:603009), which when mutated leads to Miyoshi myopathy (OMIM:254130); FER-1 …	chrI:8623017-8631184
F41G3.4	141.739	112.528	116.871	133.408	614.104	570.495	514.309	568.522	2.17157	4.43432e-07	WBGene00001424		fis-1	S. cerevisiae FIS1-related	chrII:6755142-6755965
C05C8.3	879.571	814.65	873.891	816.153	2063.73	1997.34	1823.86	2210.93	1.25586	1.25915e-06	WBGene00001428		fkb-3	fkb-3 encodes a peptidylprolyl cis/trans isomerase homologous to mammalian FK506 immunosuppressant-binding protein 9; FKB-3 expression is positively regulated by signaling through the DAF-2 insulin receptor-like pathway and the activity of the DAF-16 fork-head transcription factor suggesting that FKB-3 could play a role in metabolism and longevity; however, as loss of FKB-3 function via RNA-media…	chrV:7225369-7226314
ZC455.10	10.7402	7.19053	6.21546	5.73152	84.2729	80.6841	66.9654	104.183	3.51843	6.33269e-06	WBGene00001429		fkb-4	fkb-4 encodes a peptidylprolyl cis/trans isomerase homologous to mammalian FK506 immunosuppressant-binding protein 9; FKB-4 expression is positively regulated by signaling through the DAF-2 insulin receptor-like pathway and in part, through the activity of the DAF-16 fork-head transcription factor suggesting that FKB-4 could play a role in metabolism and longevity; as loss of FKB-4 function via R…	chrV:12785153-12787104
F23B2.5a	481.928	451.743	481.456	467.554	1176.44	1123.17	957.738	1139.15	1.21963	2.25417e-06	WBGene00001444		flp-1	flp-1 can encode up to seven distinct, yet highly similar, FMRFamide-related peptides (FaRPs), small neuromodulatory peptides that are characterized by a C-terminal Arg-Phe-amide motif; in C. elegans, FLP-1 peptides are required for regulation of several behaviors, including well-coordinated, sinusoidal movement and the transition between active and inactive states of egg-laying; receptors for th…	chrIV:9144692-9146119
F23B2.5b	485.409	489.183	482.167	552.405	1243.91	1263.37	1116.91	1226.15	1.27217	8.27801e-07	WBGene00001444		flp-1	flp-1 can encode up to seven distinct, yet highly similar, FMRFamide-related peptides (FaRPs), small neuromodulatory peptides that are characterized by a C-terminal Arg-Phe-amide motif; in C. elegans, FLP-1 peptides are required for regulation of several behaviors, including well-coordinated, sinusoidal movement and the transition between active and inactive states of egg-laying; receptors for th…	chrIV:9144705-9146119
F23B2.5c	511.492	473.417	467.554	517.591	1233.62	1264.4	1045.63	1208.26	1.2679	2.18003e-06	WBGene00001444		flp-1	flp-1 can encode up to seven distinct, yet highly similar, FMRFamide-related peptides (FaRPs), small neuromodulatory peptides that are characterized by a C-terminal Arg-Phe-amide motif; in C. elegans, FLP-1 peptides are required for regulation of several behaviors, including well-coordinated, sinusoidal movement and the transition between active and inactive states of egg-laying; receptors for th…	chrIV:9144713-9146119
C05E11.8a	472.769	459.333	431.4	462.169	1065.77	968.776	784.79	1012.51	1.06101	4.36026e-05	WBGene00001455		flp-12	flp-12 encodes a predicted FMRFamide-like peptide neurotransmitter that affects locomotion when injected into A. suum; expressed in the ASE and PVM sensory neurons.	chrX:4591281-4592504
Y37D8A.15	722.595	682.581	550.27	575.515	1502.85	1493.92	1199.29	1468.84	1.16555	7.80458e-05	WBGene00001457		flp-14	flp-14 encodes four copies of a single FMRFamide-related short peptide neurotransmitter; FLP-14 can increase pharyngeal action potential frequency, although its exact role in C. elegans neurotransmission is not yet clear. | flp-14 is conserved amongst free-living (Panagrellus redivivus) and parasitic (Haemonchus contortus) nematodes.	chrIII:12910229-12914934
C03C11.2	55.6539	44.7188	48.6099	58.0478	148.811	121.872	132.482	146.671	1.41227	1.38099e-05	WBGene00001483		fog-3	fog-3 encodes a protein that has similarity, in its N-terminus, to the vertebrate Tob, BTG1, and BTG2 proteins that function in growth control and/or differentiation; in C. elegans, FOG-3 activity is required in the germ line throughout development for initiation and maintenance of spermatogenesis; fog-3 mRNA is expressed at highest levels in the L3, L4, and young adult stages of development, whe…	chrI:10016778-10018115
T04B2.2a	20.1269	10.6388	13.1231	26.5721	98.2597	122.21	101.04	88.7416	2.62347	0.000157158	WBGene00001487		frk-1	frk-1 encodes a non-receptor tyrosine kinase orthologous to the human proto-oncogene Fer; frk-1 is an essential gene required early for embryonic cell proliferation and later in embryonic epidermal cells for enclosure, morphogenesis and late stages of differentiation; FRK-1's role in embryonic development is independent of its kinase domain, and when expressed in cultured mammalian cells, FRK-1 d…	chrIV:10043969-10045703
T04B2.2b	41.1075	33.8402	35.4702	35.8915	143.247	149.988	147.636	144.053	2.00283	5.99452e-08	WBGene00001487		frk-1	frk-1 encodes a non-receptor tyrosine kinase orthologous to the human proto-oncogene Fer; frk-1 is an essential gene required early for embryonic cell proliferation and later in embryonic epidermal cells for enclosure, morphogenesis and late stages of differentiation; FRK-1's role in embryonic development is independent of its kinase domain, and when expressed in cultured mammalian cells, FRK-1 d…	chrIV:10043761-10045703
F31B12.3a	7.20613	3.02951	2.61425	7.33705	14.388	10.8117	18.6225	8.71107	1.47831	0.0189536	WBGene00001495		frm-9	frm-9 encodes a B41/ERM (ezrin/radixin/moesin) domain containing protein.	chrX:10816968-10838650
C54F6.14	753.394	852.497	830.651	873.634	2117.08	2058.5	1673.27	2189.29	1.27454	1.36348e-05	WBGene00001500		ftn-1	ftn-1 encodes one of two C. elegans ferritin heavy chain homologs; ftn-1 activity is essential for normal lifespan under iron stress conditions and, in addition, has been reported to be essential for embryogenesis; an ftn-1::gfp reporter is expressed in the intestine at all stages of development and its expression, as well as that of ftn-1 mRNA, increases under iron stress conditions and in the b…	chrV:7545974-7548012
F23H12.6	3.9834	2.29696	3.78129	3.35114	8.20581	8.65117	6.39224	6.70584	1.17851	0.00132822	WBGene00001539		gcy-13	gcy-13 encodes a predicted guanylate cyclase.	chrV:12363754-12369537
C06B3.8	2.10046	2.07628	2.10562	8.28035	8.33736	10.5165	8.30694	4.91176	1.38902	0.0442883	WBGene00001552		gcy-32	gcy-32 encodes a predicted guanylate cyclase; expressed in URX, AQR, and PQR neurons.	chrV:13912080-13915436
C54E4.3	2.42403	2.47878	2.41854	2.31996	7.6956	11.0675	4.35188	6.55808	1.54298	0.00149345	WBGene00001557		gcy-37	gcy-37 encodes a predicted soluble guanylyl cyclase that is expressed in four candidate sensory neurons connected to the pseudocoelom, URXL, URXR, AQR, and PQR; as loss of gcy-37 activity via RNA-mediated interference does not result in any abnormalities, the precise role of GCY-37 in C. elegans development and/or behavior is not yet known; GCY-37 expression in neurons connected to the pseudocoel…	chrIV:2150650-2159162
F58A4.11	14.9604	7.86739	7.61209	15.8263	34.8182	34.7802	34.3247	42.9851	1.74435	0.00108426	WBGene00001570		gei-13	gei-13 encodes a protein, with a BED finger domain (predicted to be DNA-binding) and a glutamine/asparagine-rich domain; GEI-13 physically interacts with GEX-3, and is required for normal body shape, cuticle synthesis, and locomotion. | The protein product of this gene is predicted to contain a glutamine/asparagine (Q/N)-rich ('prion') domain, by the algorithm of Michelitsch and Weissman (as of t…	chrIII:9632188-9637116
K03H1.1	395.623	307.464	314.828	396.46	2225.37	2256.53	2074.14	2287.86	2.65402	2.60483e-07	WBGene00001603		gln-2	Glutamine synthetase	chrIII:9943240-9944761
T25C8.3	199.689	167.193	166.621	208.96	1161.64	1115.79	1108.39	1183.27	2.62853	9.45229e-08	WBGene00001605		gln-4	GLutamiNe synthetase (glutamate-ammonia ligase)	chrIII:13601760-13603156
C06E1.4	2.85282	2.43502	2.32892	4.57477	7.49228	16.6499	7.6011	4.32761	1.44824	0.0194639	WBGene00001612		glr-1	glr-1 encodes an AMPA (non-NMDA)-type ionotropic glutamate receptor subunit; GLR-1 activity is required for mediating the behavioral response to light nose touch and the frequency with which animals change locomotory direction in response to sensory cues such as food; GLR-1 and GLR-2, a second AMPA-type ionotropic glutatmate receptor, can interact to form functional heteromeric channels; GLR-1 is…	chrIII:8584186-8588615
B0280.12a	2.42313	2.48152	2.41825	2.54625	7.82629	5.4534	6.42657	6.21768	1.38137	1.48832e-05	WBGene00001613		glr-2	glr-2 encodes an AMPA (non-NMDA)-type ionotropic glutamate receptor subunit; GLR-2 activity is required for mediating the behavioral response to light nose touch and for regulating the frequency with which animals change locomotory direction in response to sensory cues such as food; GLR-2 and GLR-1, a second AMPA-type ionotropic glutamate receptor, can interact to form functional heteromeric chan…	chrIII:7138683-7144832
F44F4.6	2.09635	4.62482	2.12391	2.50345	18.7989	18.6257	18.6751	24.459	2.8998	5.32933e-05	WBGene00001626		gly-1	gly-1 encodes a transmembrane glycosyltransferase similar to 2/I N-acetylglucosaminyltransferase; in vitro, GLY-1 demonstrates UDP-Glc:GalB1-3GalNac-R glucosyltransferase activity; gly-1 expression is detected in adult hypodermal seam cells and possibly some neurons adjacent to the anterior bulb of the pharynx; neither gly-1 loss-of-function mutations nor RNA mediated interference (RNAi) result i…	chrII:10900042-10902204
Y66A7A.6.1	374.915	377.102	384.985	402.053	819.74	816.272	778.81	923.233	1.11462	1.16777e-06	WBGene00001633		gly-8	gly-8 encodes a predicted transmembrane polypeptide N-acetylgalactosaminyl transferase (ppGaNTase) similar to the essential Drosophila ppGaNTase encoded by Pgant35A; by homology, GLY-8 is predicted to function as a Golgi enzyme that catalyzes transfer of N-acetylgalactosamine to serine and threonine-containing acceptor peptides, thus initiating mucin-type O-glycosylation; as loss of gly-8 activit…	chrIII:11625242-11628238
Y66A7A.6.2	425.408	401.727	361.263	427.113	917.297	827.107	843.463	1044.56	1.16597	1.78628e-05	WBGene00001633		gly-8	gly-8 encodes a predicted transmembrane polypeptide N-acetylgalactosaminyl transferase (ppGaNTase) similar to the essential Drosophila ppGaNTase encoded by Pgant35A; by homology, GLY-8 is predicted to function as a Golgi enzyme that catalyzes transfer of N-acetylgalactosamine to serine and threonine-containing acceptor peptides, thus initiating mucin-type O-glycosylation; as loss of gly-8 activit…	chrIII:11624991-11628238
F22D6.11	83.1042	73.8205	66.9433	76.3167	156.639	175.004	146.119	170.31	1.11099	1.46843e-05	WBGene00001643		gly-18	GLY-18 is similar to 2/I N-acetylglucosaminyltransferase.	chrI:7110240-7112287
F22D6.12.1	141.167	131.225	135.222	137.305	316.742	312.864	275.046	302.816	1.1462	5.12087e-07	WBGene00001644		gly-19	gly-19 encodes a 2/I N-acetylglucosaminyltransferase; a gly-19::gfp promoter fusion is expressed in the intestine and in the anal sphincter muscle from embryogensis through adulthood.	chrI:7113017-7115001
F22D6.12.2	158.659	135.014	137.019	151.383	354.019	341.436	287.622	337.841	1.18108	9.998e-06	WBGene00001644		gly-19	gly-19 encodes a 2/I N-acetylglucosaminyltransferase; a gly-19::gfp promoter fusion is expressed in the intestine and in the anal sphincter muscle from embryogensis through adulthood.	chrI:7112918-7115001
C55H1.2	8.11359	9.88337	7.28413	22.0179	25.2685	30.044	32.7155	22.0524	1.35308	0.012296	WBGene00001672		gpa-10	gpa-10 encodes a member of the G protein alpha subunit family of heterotrimeric GTPases; it is expressed in ADF, ASI, ASJ, ALN, CAN, LUA, and the spermatheca.	chrV:6852559-6854803
R08B4.1b.1	29.827	18.571	16.4582	17.3658	37.1261	48.7953	36.483	65.686	1.19431	0.00531583	WBGene00001690		grd-1	grd-1 encodes a hedgehog-like protein, with (from N- to C-terminus) a signal sequence, a Ground domain, an extended region of low-complexity sequence, and a Hint/Hog domain; GRD-1 is expressed in rectal cells; the Hint/Hog domain is predicted to cut GRD-1 into two halves and then covalently link cholesterol to the C-terminus of the Ground domain; the Ground domain is predicted to form a cysteine-…	chrX:11109450-11115841
R08B4.1b.2	11.7342	7.76382	9.53016	11.3209	30.6651	30.5607	28.2633	48.0413	1.75409	0.000214194	WBGene00001690		grd-1	grd-1 encodes a hedgehog-like protein, with (from N- to C-terminus) a signal sequence, a Ground domain, an extended region of low-complexity sequence, and a Hint/Hog domain; GRD-1 is expressed in rectal cells; the Hint/Hog domain is predicted to cut GRD-1 into two halves and then covalently link cholesterol to the C-terminus of the Ground domain; the Ground domain is predicted to form a cysteine-…	chrX:11109450-11115818
F46B3.5	2.17603	24.7528	6.72688	2.09948	40.1207	37.9682	34.6431	57.0947	2.9879	0.0129796	WBGene00001691		grd-2	In C. elegans, the groundhog gene family was initially identified by the discovery of proteins that contain a region of similarity to the autoprocessing, or Hog, domain of Drosophila hedgehog. | grd-2, along with grd-1 and grd-11, are the only C. elegans groundhog genes that contain both domains, each actually encoding a total of four N-terminal signaling, or Ground, domains. | In C. elegans, not…	chrV:20609863-20613784
F41E6.2	1634.31	1378.69	1455.88	1311.5	4313.86	3816.64	3303.76	4030.71	1.41784	1.10658e-05	WBGene00001694		grd-5	In C. elegans, the groundhog gene family was initially identified by the discovery of proteins that contain a region of similarity to the autoprocessing, or Hog, domain of Drosophila hedgehog. | Some genes, such as grd-5, contain only the signaling, or Ground, domain. | grd-5 encodes a hedgehog-like protein, with an N-terminal signal sequence and a C-terminal Ground domain; GRD-5 is expressed in …	chrV:8619032-8619869
T18H9.1	2.33354	5.78314	2.40608	2.29509	159.918	216.296	176.402	379.363	6.22215	6.71889e-06	WBGene00001695		grd-6	grd-6 encodes a hedgehog-like protein, with an N-terminal signal sequence, a central low-complexity proline-rich domain, and a C-terminal Ground domain; GRD-6 is expressed in hypodermis and in various neurons, in both head and tail, and the PVT interneuron; the Ground domain is predicted to form a cysteine-crosslinked protein involved in intercellular signalling, and it has subtle similarity to t…	chrV:9221890-9224349
F09D12.1	221.175	180.218	198.671	196.291	1812.66	1520.44	1449.66	1608.74	3.00341	5.56516e-08	WBGene00001699		grd-10	grd-10 encodes a hedgehog-like protein, with an N-terminal signal sequence and a C-terminal Ground domain; GRD-10 is expressed in seam cells; the Ground domain is predicted to form a cysteine-crosslinked protein involved in intercellular signalling, and it has subtle similarity to the N-terminal Hedge domain of HEDGEHOG proteins; GRD-10 is weakly required for normal molting; GRD-10 is also requir…	chrIV:3441091-3441788
W05E7.3	604.092	533.346	516.519	511.672	1992	1701.77	1593.5	1746.44	1.69792	1.19672e-06	WBGene00001702		grd-13	grd-13 encodes a hedgehog-like protein, with an N-terminal signal sequence and a C-terminal Ground domain; GRD-13 is expressed in posterior intestine and seam cells; the Ground domain is predicted to form a cysteine-crosslinked protein involved in intercellular signalling, and it has subtle similarity to the N-terminal Hedge domain of HEDGEHOG proteins; GRD-13 is required for normal growth to ful…	chrIV:3438312-3439502
T01B10.2	581.06	481.345	451.392	519.257	5428.34	5819.6	4675.61	6598.25	3.46495	1.82953e-07	WBGene00001703		grd-14	grd-14 encodes a hedgehog-like protein, with an N-terminal signal sequence and a C-terminal Ground domain; the Ground domain is predicted to form a cysteine-crosslinked protein involved in intercellular signalling, and it has subtle similarity to the N-terminal Hedge domain of HEDGEHOG proteins; GRD-14 is required for normal growth to full size, locomotion, and vulval morphogenesis; all of these …	chrX:8499664-8501037
Y87G2A.15	18.0198	17.1388	7.13632	14.8731	45.1801	56.8858	39.201	86.2842	2.01273	0.00231367	WBGene00001704		grd-15	grd-15 encodes a hedgehog-like protein, with an N-terminal signal sequence and a C-terminal Ground domain; GRD-15 is expressed in amphid socket cells; the Ground domain is predicted to form a cysteine-crosslinked protein involved in intercellular signalling, and it has subtle similarity to the N-terminal Hedge domain of HEDGEHOG proteins; grd-15 has no obvious function in RNAi assays.	chrI:13564567-13566312
C24G6.7	10.1199	13.2361	4.4465	10.5283	23.6035	24.178	23.3901	23.7226	1.41454	0.0063173	WBGene00001710		grl-1	grl-1 encodes a hedgehog-like protein, with an N-terminal signal sequence, a central proline-rich region, and a C-terminal Ground-like (Grl) domain; GRL-1 is expressed in intestine, neurons, and larval arcade cells; the Grl domain is predicted to form a cysteine-crosslinked protein involved in intercellular signalling, and it has subtle similarity to the N-terminal Hedge domain of HEDGEHOG protei…	chrV:5530723-5533856
Y47D7A.5	34.0042	8.95433	2.32841	2.35262	745.507	624.078	476.135	1281.11	6.83556	0.00041361	WBGene00001714		grl-5	grl-5 encodes a hedgehog-like protein, with an N-terminal signal sequence, a central proline-rich low-complexity region, and a C-terminal Ground-like (Grl) domain; the Grl domain is predicted to form a cysteine-crosslinked protein involved in intercellular signalling, and it has subtle similarity to the N-terminal Hedge domain of HEDGEHOG proteins.	chrV:4412747-4414626
F28A12.2	2.35756	2.34891	2.359	2.25867	8.74316	6.14186	8.35355	10.1895	1.81882	2.21381e-05	WBGene00001721		grl-12	grl-12 encodes a hedgehog-like protein, with an N-terminal signal sequence and a C-terminal Ground-like (Grl) domain; the Grl domain is predicted to form a cysteine-crosslinked protein involved in intercellular signalling, and it has subtle similarity to the N-terminal Hedge domain of HEDGEHOG proteins.	chrV:8635820-8636988
Y75B8A.20	48.7953	27.4517	16.692	10.1134	474.741	401.359	431.878	993.71	4.61603	0.000194789	WBGene00001724		grl-15	grl-15 encodes a hedgehog-like protein, with an N-terminal signal sequence, a central proline-rich low-complexity region, and a C-terminal Ground-like (Grl) domain; GRL-15 is expressed in the reproductive system, vulva, and larval hypodermis; the Grl domain is predicted to form a cysteine-crosslinked protein involved in intercellular signalling, and it has subtle similarity to the N-terminal Hedg…	chrIII:12232632-12235711
Y65B4BR.6a	127.756	88.2355	46.1692	103.705	3823.89	5198.47	4328.44	5385.09	5.75834	2.59188e-06	WBGene00001725		grl-16	grl-16 encodes, by alternative splicing, two hedgehog-like proteins with an N-terminal signal sequence, a central proline-rich low-complexity region, and a C-terminal Ground-like (Grl) domain; the Grl domain is predicted to form a cysteine-crosslinked protein involved in intercellular signalling, and it has subtle similarity to the N-terminal Hedge domain of HEDGEHOG proteins.	chrI:572177-575119
Y65B4BR.6b	165.398	86.9804	28.3414	96.3126	4468.21	5510.73	5098.2	5758.78	6.03348	3.0739e-05	WBGene00001725		grl-16	grl-16 encodes, by alternative splicing, two hedgehog-like proteins with an N-terminal signal sequence, a central proline-rich low-complexity region, and a C-terminal Ground-like (Grl) domain; the Grl domain is predicted to form a cysteine-crosslinked protein involved in intercellular signalling, and it has subtle similarity to the N-terminal Hedge domain of HEDGEHOG proteins.	chrI:572177-575119
ZC168.5	951.185	821.419	962.428	808.584	2012.39	2010.76	2089.27	2030.61	1.20484	2.13039e-06	WBGene00001730		grl-21	grl-21 encodes a hedgehog-like protein, with an N-terminal signal sequence, a central proline-rich low-complexity region, and a C-terminal Ground-like (Grl) domain; GRL-21 is expressed in arcade cells and hypodermis; the Grl domain is predicted to form a cysteine-crosslinked protein involved in intercellular signalling, and it has subtle similarity to the N-terminal Hedge domain of HEDGEHOG prote…	chrIV:10737477-10738191
W03A5.3	68.8469	62.3613	62.7106	74.3944	286.553	282.123	217.157	230.266	1.91423	3.5517e-06	WBGene00001731		grl-22	grl-22 encodes a hedgehog-like protein, with an N-terminal signal sequence, a central proline-rich low-complexity region, and a C-terminal Ground-like (Grl) domain; the Grl domain is predicted to form a cysteine-crosslinked protein involved in intercellular signalling, and it has subtle similarity to the N-terminal Hedge domain of HEDGEHOG proteins.	chrIII:5413223-5413993
E02A10.2a	2.3196	7.94073	3.71059	2.39925	34.37	49.0245	34.4576	49.7233	3.52593	0.000200875	WBGene00001732		grl-23	GRound-Like (grd related)	chrV:12575190-12576895
E02A10.2b	9.68414	3.0699	4.24601	15.1414	46.3814	64.5019	39.5653	73.1894	3.03653	0.0017529	WBGene00001732		grl-23	GRound-Like (grd related)	chrV:12575190-12576895
F40C5.3	252.472	237.315	210.75	225.847	621.022	529.365	441.786	562.848	1.2103	4.80748e-05	WBGene00001736		grl-32	grl-27 encodes a hedgehog-like protein, with an N-terminal signal sequence, a central low-complexity region, and a C-terminal Ground-like (Grl) domain; GRL-27 is expressed in arcade cells; the Grl domain is predicted to form a cysteine-crosslinked protein involved in intercellular signalling, and it has subtle similarity to the N-terminal Hedge domain of HEDGEHOG proteins.	chrV:3560271-3560508
K08F4.6	2.46094	13.1626	8.37036	6.44038	19.1415	16.4441	14.8901	15.8834	1.35346	0.0396118	WBGene00001750		gst-2	glutathione S-transferase	chrIV:10140330-10141513
K08F4.11	16.0808	21.6612	14.2868	15.2065	49.5034	43.817	47.6035	44.5879	1.48173	4.05439e-05	WBGene00001751		gst-3	gst-3 encodes a predicted glutathione S-transferase.	chrIV:10139380-10140243
K08F4.7	1100.54	1188.35	1128.58	1227.07	4936.62	4582.33	4654.37	4223.94	1.98497	4.32179e-08	WBGene00001752		gst-4	gst-4 encodes a putative glutathione-requiring prostaglandin D synthase; gst-4 is required for sperm to normally migrate towards a PUFA-based signal exuded by oocytes; gst-4(RNAi) hermaphrodites are infertile, both through aberrant loss of their own sperm and through failure of males to effectively inseminate them; in mammalian eicosanoid signalling, prostaglandin D synthase is required for the c…	chrIV:10142162-10143101
F11G11.3	212.157	181.302	199.689	189.86	520.219	553.166	443.916	509.908	1.37029	3.11406e-06	WBGene00001754		gst-6	gst-6 encodes a predicted glutathione S-transferase.	chrII:4879885-4881110
Y45G12C.2	1270.11	1176.44	963.378	1113.08	3771.95	3740.8	2661.72	3792.93	1.61855	3.91037e-05	WBGene00001758		gst-10	gst-10 encodes a predicted glutathione S-transferase with similarity to human glutathione S-transferase P.	chrV:2561690-2564708
F37B1.3	51.3736	48.5674	52.4938	58.676	130.716	92.0707	89.7326	119.263	1.01672	0.000448163	WBGene00001762		gst-14	glutathione S-transferase	chrII:13614851-13616100
F37B1.4	72.4243	74.4866	61.974	75.3693	157.259	137.615	123.889	174.686	1.05405	0.000164203	WBGene00001763		gst-15	glutathione S-transferase	chrII:13611771-13613152
T28A11.11	2.13961	2.14555	3.45691	4.39791	42.6035	37.3117	26.2772	34.6917	3.58543	2.00185e-05	WBGene00001771		gst-23	glutathione S-transferase	chrV:3243295-3244494
Y53F4B.29.1	945.857	946.38	839.111	936.842	2063.54	1897.95	1803.25	1960.01	1.07451	1.71959e-06	WBGene00001774		gst-26	glutathione S-transferase	chrII:15163808-15164553
Y53F4B.29.2	1011.25	966.615	853.154	959.929	2175.25	2053.74	1793.04	1953.99	1.07231	9.86427e-06	WBGene00001774		gst-26	glutathione S-transferase	chrII:15163808-15164584
Y53F4B.32	356.893	399.11	348.56	420.069	1772.81	1541.15	1511.07	1453.88	2.04223	4.67125e-07	WBGene00001777		gst-29	glutathione S-transferase	chrII:15168538-15169860
Y53F4B.35	116.417	103.431	91.0507	104.247	276.633	256.643	238.251	244.404	1.29419	5.66173e-06	WBGene00001779		gst-31	glutathione S-transferase	chrII:15174271-15174965
Y53F4B.33	696.643	626.117	614.034	647.253	2060.07	2021.07	1795.15	2069.91	1.61992	2.2585e-07	WBGene00001787		gst-39	glutathione S-transferase	chrII:15171151-15171912
ZK622.2	30.7753	26.8358	22.5734	19.5788	77.1178	66.7966	75.3797	56.6244	1.47815	0.000152144	WBGene00001806		gur-5	GUstatory Receptor family	chrII:5285329-5288931
ZK484.2a.1	254.683	261.414	212.831	260.932	532.7	619.653	471.273	648.349	1.19242	8.32092e-05	WBGene00001819		haf-9	haf-9 is orthologous to the human gene ATP-BINDING CASSETTE, SUB-FAMILY B (MDR/TAP), MEMBER 3 (TAP2; OMIM:170261), which when mutated leads to disease.	chrI:6081812-6085962
ZK484.2a.2	277.123	280.809	229.4	258.869	578.117	677.968	529.922	677.825	1.23227	3.12105e-05	WBGene00001819		haf-9	haf-9 is orthologous to the human gene ATP-BINDING CASSETTE, SUB-FAMILY B (MDR/TAP), MEMBER 3 (TAP2; OMIM:170261), which when mutated leads to disease.	chrI:6081812-6085957
C30G7.1	276.28	266.847	325.471	296.619	1552.2	1431.06	1645.56	1485.13	2.39375	7.19543e-08	WBGene00001852		hil-1	histone H1 like	chrV:14949777-14952792
F48D6.3	7.37433	9.71956	38.1771	10.0619	57.8927	51.7567	44.2399	53.0705	1.99931	0.00990707	WBGene00001957		hlh-13	Helix Loop Helix	chrX:4249249-4250764
F57C12.3	2.20978	4.64672	2.10668	8.85941	8.59467	11.6377	11.4475	14.3496	1.60544	0.0206787	WBGene00001962		hlh-19	helix-loop-helix DNA-binding proteinn	chrX:555788-557191
W06B11.4a	41.5848	27.3897	29.9245	29.7033	136.85	132.958	126.518	133.527	2.06153	5.08494e-06	WBGene00001984		hog-1	HOG only (Hedgehog Hog domain alone)	chrX:5852034-5853369
K07A12.6	18.8825	17.9421	20.5731	19.8514	58.7867	55.2581	41.9949	61.2907	1.47929	2.77429e-05	WBGene00001990		hot-5	hot-5 encodes a predicted membrane-associated protein that is a member of the Ly-6 superfamily of glycosylphosphatidylinositol (GPI)-linked signaling proteins and is homologous to ODR-2, a neuronally expressed protein required for olfaction; as loss of hot-5 activity via RNA-mediated interference (RNAi) does not result in any abnormalities, the precise role of HOT-5 in C. elegans development and/…	chrI:8683220-8687109
C14B9.1	1262.37	1139.78	1195.89	1190.88	3341.9	3215.05	2967.4	2955.1	1.38073	2.1624e-07	WBGene00002011		hsp-12.2	hsp-12.2 encodes a small heat-shock protein that forms heterotetramers with HSP-12.3 and has no chaperone-like activity; structurally, HSP-12.2 is mostly a beta-sheet; at least one HSP-12 (which may or may not be HSP-12.2) is ubiquitously expressed in L1 larvae, and later expressed in adult spermatids (and perhaps spermatocytes), and some adult vulval cells.	chrIII:8138090-8139631
F38E11.2	28.3034	32.4646	28.3687	27.9216	293.56	342.644	142.132	438.593	3.26817	8.99609e-05	WBGene00002013		hsp-12.6	hsp-12.6 encodes a small heat-shock protein with very short N- and C-terminal domains flanking its central region of similarity to alpha-crystallins; HSP-12.6 is required in vivo for normal lifespan; HSP-12.6 is predominantly and ubiquitously expressed in L1 larvae without any obvious induction by stressors; but, in adult hermaphrodites, at least one HSP-12 is also expressed in spermatids (and pe…	chrIV:9446385-9446980
F38B2.1a.1	945.652	838.68	1030.24	961.215	2908.92	2828.15	3071.35	3116.99	1.66197	3.63961e-07	WBGene00002050		ifa-1	IFA-1 encodes an essential intermediate filament protein that is coexpressed with the essential IF protein IFB-1; IFA-1 is required for survival past the L1 larva stage, and a normal intestine; IFA-1 forms heteropolymeric intermediate filaments in vitro with an equimolar mixture of IFB-1; IFA-1 is predicted to function as a structural component of the cytoskeleton, and is required for larval deve…	chrX:11271184-11275482
F38B2.1a.2	968.187	819.74	1018.37	956.09	2986.12	2821.78	3092.12	3004.22	1.6656	4.62401e-07	WBGene00002050		ifa-1	IFA-1 encodes an essential intermediate filament protein that is coexpressed with the essential IF protein IFB-1; IFA-1 is required for survival past the L1 larva stage, and a normal intestine; IFA-1 forms heteropolymeric intermediate filaments in vitro with an equimolar mixture of IFB-1; IFA-1 is predicted to function as a structural component of the cytoskeleton, and is required for larval deve…	chrX:11269897-11275482
F38B2.1b	922.44	822.494	1010.46	971.341	2899.93	2757.47	3002.06	3100.8	1.66083	5.08207e-07	WBGene00002050		ifa-1	IFA-1 encodes an essential intermediate filament protein that is coexpressed with the essential IF protein IFB-1; IFA-1 is required for survival past the L1 larva stage, and a normal intestine; IFA-1 forms heteropolymeric intermediate filaments in vitro with an equimolar mixture of IFB-1; IFA-1 is predicted to function as a structural component of the cytoskeleton, and is required for larval deve…	chrX:11271553-11275482
F38B2.1c.1	928.371	833.55	1036.09	1032.05	2725.36	2787.81	3074.3	2825.03	1.57933	1.41765e-06	WBGene00002050		ifa-1	IFA-1 encodes an essential intermediate filament protein that is coexpressed with the essential IF protein IFB-1; IFA-1 is required for survival past the L1 larva stage, and a normal intestine; IFA-1 forms heteropolymeric intermediate filaments in vitro with an equimolar mixture of IFB-1; IFA-1 is predicted to function as a structural component of the cytoskeleton, and is required for larval deve…	chrX:11273270-11275482
F38B2.1c.3	938.494	820.233	1024.6	997.004	3014.74	2885.32	3039.96	3116.23	1.67784	5.27511e-07	WBGene00002050		ifa-1	IFA-1 encodes an essential intermediate filament protein that is coexpressed with the essential IF protein IFB-1; IFA-1 is required for survival past the L1 larva stage, and a normal intestine; IFA-1 forms heteropolymeric intermediate filaments in vitro with an equimolar mixture of IFB-1; IFA-1 is predicted to function as a structural component of the cytoskeleton, and is required for larval deve…	chrX:11273081-11275482
F38B2.1d	930.774	835.832	970.083	959.548	2708.56	2722.66	2965.72	2999.05	1.62526	2.19748e-07	WBGene00002050		ifa-1	IFA-1 encodes an essential intermediate filament protein that is coexpressed with the essential IF protein IFB-1; IFA-1 is required for survival past the L1 larva stage, and a normal intestine; IFA-1 forms heteropolymeric intermediate filaments in vitro with an equimolar mixture of IFB-1; IFA-1 is predicted to function as a structural component of the cytoskeleton, and is required for larval deve…	chrX:11271248-11275482
F10C1.7a	1041.77	857.285	1016.01	995.219	2774.89	3447.41	3130.46	3494.11	1.71409	2.45773e-06	WBGene00002054		ifb-2	ifb-2 encodes a nonessential intermediate filament protein; IFB-2 is predicted to function as a structural component of the cytoskeleton; IFB-2 has no obvious function in RNAi assays.	chrII:5750190-5754141
F37B4.2	498.952	425.408	456.043	451.767	2099.82	2231.97	2166.51	2306.49	2.26622	1.46013e-08	WBGene00002055		ifc-1	Intermediate Filament, C	chrV:2881393-2883754
M6.1a	1824.43	1613.61	1879.89	1790.58	4667.24	5359.85	5638.01	6055.77	1.60736	2.35573e-06	WBGene00002056		ifc-2	ifc-2 encodes three isoforms of an intermediate filament protein dispensable for viability but required for normal movement, growth rate, body size, body shape, and cuticle strength; IFC-2 is present in the cytoplasm of intestinal cells, and at the desmosomes of intestinal and pharyngeal cells.	chrX:643146-654903
M6.1b	550.753	528.133	525.329	566.54	1722.42	1922.33	2001.9	1927.74	1.8014	4.54183e-08	WBGene00002056		ifc-2	ifc-2 encodes three isoforms of an intermediate filament protein dispensable for viability but required for normal movement, growth rate, body size, body shape, and cuticle strength; IFC-2 is present in the cytoplasm of intestinal cells, and at the desmosomes of intestinal and pharyngeal cells. | IFC-2 and IFC-1 define the C subgroup. | Based on sequence similarity, the C. elegans intermediate fi…	chrX:642161-654903
R04E5.10a	162.892	139.51	157.082	149.988	452.139	493.401	386.753	503.917	1.58587	3.81507e-06	WBGene00002057		ifd-1	ifd-1 encodes two isoforms of a nonessential intermediate filament protein; IFD-1 is predicted to function as a structural component of the cytoskeleton; IFD-1 has no obvious function in RNAi assays.	chrX:8820707-8824448
R04E5.10b	118.619	96.7546	104.287	120.963	316.355	351.668	295.536	340.212	1.56792	3.15872e-06	WBGene00002057		ifd-1	Based on sequence similarity, the C. elegans intermediate filament protein family is comprised of five distinct subfamilies, A, B, C, D, and E. | ifd-1 encodes two isoforms of a nonessential intermediate filament protein; IFD-1 is predicted to function as a structural component of the cytoskeleton; IFD-1 has no obvious function in RNAi assays. | All eleven intermediate filament proteins exhibit a…	chrX:8820728-8824448
F25E2.4	107.483	89.5844	94.1901	99.6115	225.052	254.248	180.524	197.218	1.12375	9.27881e-05	WBGene00002058		ifd-2	ifd-2 encodes a nonessential intermediate filament protein; IFD-2 is predicted to function as a structural component of the cytoskeleton; IFD-2 has no obvious function in RNAi assays.	chrX:813852-815929
C43C3.1	43.3134	20.6933	20.4081	26.4459	163.944	196.844	177.814	242.515	2.87256	5.15109e-05	WBGene00002067		ifp-1	ifp-1 encodes a nonessential intermediate filament protein; IFP-1 is predicted to function as a structural component of the cytoskeleton; IFP-1 has no obvious function in RNAi assays.	chrX:9675844-9680169
C06E2.8	11.5522	7.68489	15.4935	10.6013	25.5726	29.2789	20.3829	20.771	1.11056	0.00380594	WBGene00002092		ins-9	ins-9 encodes an insulin-like peptide of the insulin superfamily of proteins (OMIM:176730, 147440); INS-9 is one of 38 insulin-like peptides in C. elegans and although INS-9 overexpression can result in low levels of embryonic and larval lethality, the precise role of INS-9 in C. elegans development is not yet clear; INS-9 is expressed exclusively in the amphid sensory neurons ASI and ASJ that re…	chrX:8866238-8866640
C17C3.4	112.815	79.8361	70.5384	68.9045	331.37	295.029	295.083	386.019	1.99772	4.09681e-05	WBGene00002094		ins-11	ins-11 encodes an insulin-like peptide of the insulin superfamily of proteins (OMIM:176730, 147440); INS-11 is one of 38 insulin-like peptides in C. elegans and is expressed in the labial sensory neurons, the nerve ring, and other neurons; although the precise role of INS-11 in C. elegans development is not yet clear, loss of INS-11 function via RNA-mediated interference can result in animals tha…	chrII:5556761-5557088
C17C3.19	100.366	95.927	91.1102	108.04	248.948	260.101	164.074	234.441	1.17899	0.000323243	WBGene00002095		ins-12	ins-12 encodes a predicted gamma-type insulin-like molecule that lacks a C peptide domain.	chrII:5554617-5555306
F41G3.17	2.24402	2.26928	2.34091	2.34466	5.58838	7.70959	5.29742	8.45562	1.52738	9.98147e-05	WBGene00002098		ins-15	ins-15 encodes an insulin-like peptide of the insulin superfamily of proteins (OMIM:176730, 147440); INS-15 is one of 38 insulin-like peptides in C. elegans, and the precise role of INS-15 in C. elegans development is not yet clear.	chrII:6744339-6744735
ZK84.7	2.33941	2.39617	2.32496	2.3337	26.0669	27.3784	20.3974	29.4532	3.44577	9.3177e-08	WBGene00002103		ins-20	ins-20 encodes predicted type-alpha insulin-like molecule that lacks a C peptide domain and does not have an A6/A11 disulfide bond.	chrII:6010844-6011321
M04D8.2	84.5757	60.4472	57.1395	63.9517	175.169	172.133	143.521	130.25	1.22878	0.000281271	WBGene00002105		ins-22	ins-22 encodes predicted type-alpha insulin-like molecule that lacks a C peptide domain and does not have an A6/A11 disulfide bond; expressed throughout development in some neurons beginning in the four-fold elongated embryo.	chrIII:10026289-10026673
M04D8.3	118.679	94.3088	83.2188	91.7751	559.899	535.883	417.472	417.064	2.31384	6.20983e-06	WBGene00002106		ins-23	ins-23 encodes an insulin-like peptide of the insulin superfamily of proteins (OMIM:176730, 147440); INS-23 is one of 38 insulin-like peptides in C. elegans, and is expressed in amphid sensory neurons, labial neurons, the nerve ring, and ventral nerve cord neurons; as loss of INS-23 function via RNA-mediated interference does not results in any abnormalities, the precise role of INS-23 in C. eleg…	chrIII:10028247-10028600
ZC334.3	149.427	149.727	205.002	144.949	555.281	517.88	474.227	454.491	1.63568	1.88166e-05	WBGene00002107		ins-24	ins-24 encodes an insulin-like peptide of the insulin superfamily of proteins (OMIM:176730, 147440); INS-24 is one of 38 insulin-like peptides in C. elegans, but as loss of INS-24 function via RNA-mediated interference does not result in any abnormalities, the precise role of INS-24 in C. elegans development is not yet clear.	chrI:14031148-14031667
ZC334.8	5.35905	17.4703	13.859	19.8368	65.2779	60.3728	62.9027	57.3537	2.27739	0.00181831	WBGene00002108		ins-25	ins-25 encodes predicted type-alpha insulin-like molecule that lacks a C peptide domain and does not have an A6/A11 disulfide bond.	chrI:14020364-14021155
ZC334.11.1	242.405	217.829	247.8	254.742	1109.42	953.25	836.274	1183.86	2.07379	2.76708e-06	WBGene00002110		ins-27	ins-27 encodes an insulin-like peptide.	chrI:14027234-14027569
ZC334.11.2	245.322	226.304	240.516	240.223	1145.63	937.088	789.3	1208.04	2.07949	6.63738e-06	WBGene00002110		ins-27	ins-27 encodes an insulin-like peptide.	chrI:14026649-14027569
ZC334.10	41.8802	28.1466	25.9607	32.6397	194.648	163.785	140.308	163.65	2.37935	1.14501e-05	WBGene00002112		ins-29	ins-29 encodes predicted type-alpha insulin-like molecule that lacks a C peptide domain and does not have an A6/A11 disulfide bond.	chrI:14018803-14019686
ZC334.2	114.176	95.9673	112.195	103.238	306.769	252.249	279.186	263.268	1.37148	3.40319e-06	WBGene00002113		ins-30	ins-30 encodes an insulin-like peptide.	chrI:14034954-14036040
W09C5.4	42.2067	38.5564	28.9147	39.6582	272.694	330.078	228.185	257.515	2.8672	2.27111e-06	WBGene00002116		ins-33	ins-33 encodes an insulin-like peptide of the insulin superfamily of proteins (OMIM:176730, 147440); INS-33 is one of 38 insulin-like peptides in C. elegans; loss of INS-33 function can result in embryonic lethality, slow growth, and lack of coordination; additionally, INS-33 appears to be a direct downstream target of LIN-14, a nuclear protein and key regulator of the temporal sequence of postem…	chrI:13637847-13639311
K02E2.4	106.387	95.9039	85.4773	104.753	324.851	288.133	216.713	396.783	1.61526	0.000174075	WBGene00002118		ins-35	ins-35 encodes one of several insulin-related peptides.	chrV:20375540-20376299
F08G2.6	52.9531	50.353	130.285	64.6767	667.156	631.77	522.79	642.163	3.15517	6.98766e-05	WBGene00002120		ins-37	ins-37 encodes an insulin-like peptide.	chrII:13835102-13835665
C18H7.2a	4.45259	2.36432	2.59028	3.44975	8.18356	9.07854	6.12111	10.7424	1.42464	0.00181677	WBGene00002140		inx-18	inx-18 encodes a predicted member of the innexin family.
C18H7.2b.1	17.789	12.53	17.823	14.3294	27.8501	35.2882	36.3633	31.5041	1.07645	0.000404182	WBGene00002140		inx-18	inx-18 encodes a predicted member of the innexin family.	chrIV:606361-614021
T16H12.6	127.653	79.8659	120.25	130.399	491.328	539.117	567.768	577.172	2.27119	1.26275e-05	WBGene00002186		kel-10	MIPP repeats	chrIII:10098473-10101584
T13H10.1	64.4246	41.5978	51.8781	59.1086	200.81	223.889	204.642	253.382	2.03703	1.30229e-05	WBGene00002193		kin-5	kin-5 encodes a predicted protein tyrosine kinase that is most closely related to the non-receptor tyrosine kinases Fes/Fps and Fer that contain an SH2 domain and a tyrosine kinase domain (OMIM:190030, murine Fes appears to be required for hemopoietic homeostasis); as loss of kin-5 activity via large-scale RNAi screens does not result in any obvious abnormalities, the precise role of kin-5 in C. …	chrIV:9967078-9969181
F22D6.1	216.264	194.898	172.496	192.552	386.652	419.2	372.689	417.472	1.04275	1.14801e-05	WBGene00002198		kin-14	kin-14 encodes a member of the tyrosine-specific subfamily of kinases that contains an SH2 domain, and has with similarity to the human proto-oncogene tyrosine-protein kinase FER.	chrI:7075923-7079482
M176.7.1	156.089	150.68	155.93	165.792	435.448	416.393	401.727	359.719	1.35735	8.19322e-07	WBGene00002200		kin-16	kin-16 encodes a novel receptor protein tyrosine kinase; like kin-15, with which it is cotranscribed, kin-16 encodes a protein that displays some unusual features, including a very small extracellular domain (50 amino acids) that lacks a cysteine-rich region typical of ligand-binding domains of known receptor tyrosine kinases, an unusual amino acid substitution in the subdomain VI motif, and a la…	chrII:9434019-9436109
M176.7.2	144.972	141.902	163.238	163.699	375.922	402.237	379.094	371.396	1.31883	6.09258e-07	WBGene00002200		kin-16	kin-16 encodes a novel receptor protein tyrosine kinase; like kin-15, with which it is cotranscribed, kin-16 encodes a protein that displays some unusual features, including a very small extracellular domain (50 amino acids) that lacks a cysteine-rich region typical of ligand-binding domains of known receptor tyrosine kinases, an unusual amino acid substitution in the subdomain VI motif, and a la…	chrII:9434019-9436120
W08D2.8	30.6699	13.4299	18.1921	27.8437	108.202	115.512	94.98	113.033	2.33225	0.000176204	WBGene00002204		kin-21	tyrosine-protein kinase (FES/FPS subfamily)	chrIV:9832935-9834822
K07F5.4	39.5032	21.9975	16.542	25.8705	91.0223	107.666	96.6842	116.391	2.05304	0.000292158	WBGene00002206		kin-24	tyrosine-protein kinase
T06C10.6	74.6607	59.2267	52.2346	48.8343	135.206	135.308	125.7	149.375	1.23214	0.00014067	WBGene00002208		kin-26	tyosine-protein kinase	chrIV:7875735-7877802
B0523.1	36.7607	24.6808	23.7164	34.0774	118.717	125.242	125.473	138.298	2.11472	1.47965e-05	WBGene00002212		kin-31	kin-31 encodes a predicted tyrosine protein kinase expressed in the nucleus and cytoplasm of body-wall muscle cells; the expression of kin-31 was experimentally verified by RT-PCR.	chrIII:8671704-8673626
W02B12.7	32.8177	20.7468	26.1069	37.5005	146.576	168.603	149.552	191.526	2.51312	1.95448e-05	WBGene00002227		klp-17	klp-17 encodes a C-terminal kinesin motor protein orthologous to Drosophila NCD and Saccharomyces cerevisiae KAR3; by homology, KLP-17 is predicted to function as a minus-end directed motor; loss of klp-17 activity via RNAi results in embryonic lethality generally at the one- or two-cell stage with disorganized mitotic spindles and polyploid nuclei, suggesting that KLP-17 plays a role in chromoso…	chrII:11465939-11467641
T22G5.2	541.207	526.59	491.005	532.366	1402.94	1415.71	1220.14	1441.6	1.38785	5.92069e-07	WBGene00002259		lbp-7	lbp-7 encodes a predicted intracellular fatty acid binding protein (iFABP) that is most similar to the vertebrate muscle and heart FABPs; by homology, LBP-7 is predicted to function as an intracellular transporter for small hydrophobic molecules such as lipids and steroid hormones; as loss of lbp-7 activity via large-scale RNAi screens does not result in any obvious abnormalities, the precise rol…	chrV:13879550-13880214
K08H10.1a.1	6085.26	6200.6	6562.92	6665.84	48793.8	56476.9	61596.1	61141.7	3.15455	2.41417e-08	WBGene00002263		lea-1	plant Late Embryo Abundant (LEA) related	chrV:10020545-10023236
K08H10.1a.2	5011.63	4832.91	5032.46	5172.53	44561.9	44123.2	54316.8	48961.4	3.25445	8.40388e-09	WBGene00002263		lea-1	plant Late Embryo Abundant (LEA) related	chrV:10011871-10023236
K08H10.1e	4784.14	4791.97	4925.45	5068.69	42608.1	43226.1	52538	48021.6	3.24676	8.99897e-09	WBGene00002263		lea-1	plant Late Embryo Abundant (LEA) related	chrV:10021532-10023236
K08H10.1g	5770.12	6141.46	7098.38	7393.85	49298.5	59783.2	65440.8	60271.6	3.15242	2.11919e-07	WBGene00002263		lea-1	plant Late Embryo Abundant (LEA) related	chrV:10011923-10023236
K08H10.1h	4960.96	5172.53	5198.47	5290.81	43226.1	42906.3	53860	53860	3.22404	4.42029e-08	WBGene00002263		lea-1	plant Late Embryo Abundant (LEA) related	chrV:10013274-10023236
K08H10.1m	6220.82	6480.39	6859.38	6910.64	49882.6	60912.9	62433.2	64157	3.15921	3.59372e-08	WBGene00002263		lea-1	plant Late Embryo Abundant (LEA) related	chrV:10019391-10023236
ZK892.1c	238.938	201.75	244.906	243.294	538.223	568.388	603.454	700.56	1.37317	1.27646e-05	WBGene00002266		lec-3	gaLECtin	chrII:9993620-10000337
ZK892.1e	35.1224	37.9632	32.7832	29.0005	80.3921	62.293	85.0417	82.0372	1.19614	9.94319e-05	WBGene00002266		lec-3	gaLECtin	chrII:9994143-9995306
R06C7.10.1	527.487	467.725	607.889	567.731	1004.45	1071.59	1292.1	1174.56	1.06547	8.17286e-05	WBGene00002348		myo-1	let-75 encodes a pharynx-specific type II myosin heavy chain (MHC D); LET-75 is required for pharyngeal muscle contraction and thus for normal feeding behavior and post-embryonic development; in vitro, the LET-75 tail domain interacts with ITR-1, an IP3 receptor, and this interaction has been proposed to mediate, in vivo, increased pharnygeal pumping in response to food; LET-75 is expressed exclu…	chrI:7258921-7267057
R06C7.10.2	528.606	485.466	618.462	551.432	1120.97	1091.12	1389.64	1247.59	1.14967	4.01303e-05	WBGene00002348		myo-1	let-75 encodes a pharynx-specific type II myosin heavy chain (MHC D); LET-75 is required for pharyngeal muscle contraction and thus for normal feeding behavior and post-embryonic development; in vitro, the LET-75 tail domain interacts with ITR-1, an IP3 receptor, and this interaction has been proposed to mediate, in vivo, increased pharnygeal pumping in response to food; LET-75 is expressed exclu…	chrI:7258921-7267079
Y65B4BR.2	18.303	13.9914	23.4311	16.3742	70.1184	51.9574	40.5392	62.2887	1.63723	0.000410876	WBGene00002393		lpr-1	LiPocalin-Related protein	chrI:557431-561563
H19M22.2d	16.9651	14.5082	12.9806	23.2421	51.7492	60.1495	78.7978	62.427	1.92197	0.000129521	WBGene00002915		let-805	let-805 encodes myotactin, a novel single-transmembrane protein containing extracellular fibronectin repeats; genetic analyses indicate that LET-805 is essential for proper association between hypodermal fibrous organelles and the contractile apparatus of muscle cells; LET-805 is expressed in hypodermal cells and in the pharynx and localizes to basolateral membranes.	chrIII:2658083-2665380
C54G7.3a	2.09724	4.82192	2.13646	7.12668	41.8143	57.1315	38.7188	79.8115	3.88727	0.000238177	WBGene00002983		lgx-1	The protein product of this gene is predicted to contain a glutamine/asparagine (Q/N)-rich ('prion') domain, by the algorithm of Michelitsch and Weissman (as of the WS77 release of WormBase, i.e., in wormpep77). | Proteins bearing such domains can sometimes stably exist in at least two distinct physical states, each associated with a different phenotype; propagation of one of these traits is achi…	chrX:5525199-5538514
ZK836.1	123.829	15.1137	19.7776	3.0991	1962.9	1707.91	1679.28	2706.07	6.74619	0.000866735	WBGene00003057		lon-3	lon-3 encodes a cuticle collagen; during development, lon-3 acts downstream of the TGF-beta signaling pathway to specify body length; lon-3 reporter fusions are expressed in hypodermal cells and LON-3 appears to localize to the surface of the animal, consistent with a role in cuticle formation.	chrV:12197433-12198625
T04H1.6	7.67822	4.31267	2.47205	6.50805	39.6878	44.2325	33.4076	39.2957	3.01969	0.000192559	WBGene00003075		lrx-1	lrx-1 encodes a protein that contains four class A low-density lipoprotein receptor domains.	chrV:12252647-12255394
Y22F5A.6	36.0546	24.3261	18.2577	28.6986	56.5615	49.9462	53.2218	61.9249	1.08514	0.00244369	WBGene00003092		lys-3	lys-3 encodes one of a family of ten C. elegans lysozyme genes that are homologous to lysozymes in the amoeboid protozoon Entamoeba histolytica.	chrV:10282204-10283448
ZC13.4	10.1117	11.1267	11.9579	11.8285	118.449	149.389	102.598	132.425	3.47074	1.67371e-07	WBGene00003104		mab-7	mab-7 encodes a protein with a hydrophobic type II transmembrane region at the N-terminus, an EGF-like motif, a ShKT motif and a long C-terminus; mab-7 is involved in morphogenesis of the male tail, specifically affecting the structural cells, neuronal processes and the hypodermal sheath of the sensory rays, as such, it affects mating in males; a mab-7 promoter-gfp construct is expressed in hypod…	chrX:892242-898070
T07H8.4g	2.3565	2.3192	4.30792	6.94934	6.99368	11.7342	5.46539	11.0462	1.23009	0.0380459	WBGene00003165		mec-1	mec-1 encodes proteins with multiple disulfide-linked EGF and Kunitz domains; MEC-1 activity is required for normal mechanosensory behavior, and specifically for: 1) localization of the touch receptor degenerin channel complex, 2) accumulation of MEC-5/collagen into the extracellular matrix surrounding touch receptor neurons, and 3) attachment of touch receptor processes to the body wall; mec-1 p…	chrV:6956537-6966422
ZC506.4a	20.246	52.0076	17.7769	14.3115	46.8314	51.3178	52.7393	48.4017	1.12933	0.0338769	WBGene00003232		mgl-1	mgl-1 encodes a Group II metabotropic glutamate receptor (OMIM:604099, loss-of-function mutations in mice are associated with defects in long-term depression); by homology, MGL-1 is predicted to function as a pre-synaptic G protein-coupled receptor that, in response to glutamate binding, inhibits adenylyl cyclase activity; loss of mgl-1 activity via large-scale RNAi screens indicates that, in C. …	chrX:9968629-9974402
ZC506.4b	7.84014	15.1231	18.7801	20.3541	49.7757	55.9948	61.4062	43.2454	1.83786	0.00143657	WBGene00003232		mgl-1	mgl-1 encodes a Group II metabotropic glutamate receptor (OMIM:604099, loss-of-function mutations in mice are associated with defects in long-term depression); by homology, MGL-1 is predicted to function as a pre-synaptic G protein-coupled receptor that, in response to glutamate binding, inhibits adenylyl cyclase activity; loss of mgl-1 activity via large-scale RNAi screens indicates that, in C. …	chrX:9968629-9973981
T04C9.4a.1	2135.52	2108.3	1921.37	2009.2	7982.84	8392	6763.72	7514.22	1.90348	2.56185e-07	WBGene00003375		mlp-1	mlp-1 encodes a LIM domain-containing protein that is a member of the MLP/CRP family of muscle LIM domain proteins.	chrIII:5971593-5973664
T04C9.4a.2	2109.15	2151.95	1878.42	1948.97	7643.78	7778.96	7149.2	7367.02	1.88955	3.56673e-08	WBGene00003375		mlp-1	mlp-1 encodes a LIM domain-containing protein that is a member of the MLP/CRP family of muscle LIM domain proteins.	chrIII:5971730-5973664
T04C9.4b	2183.56	2102.17	1966.84	2107.99	8216.15	8260.89	7113.04	7646.18	1.89991	6.44978e-08	WBGene00003375		mlp-1	mlp-1 encodes a LIM domain-containing protein that is a member of the MLP/CRP family of muscle LIM domain proteins.	chrIII:5971530-5973663
T04C9.4c	1827.39	1821.38	1546.35	1774.76	6535.87	6643.57	5739.1	6216.92	1.85151	2.73422e-07	WBGene00003375		mlp-1	mlp-1 encodes a LIM domain-containing protein that is a member of the MLP/CRP family of muscle LIM domain proteins.	chrIII:5972560-5973662
C04G6.1b	38.6959	32.0641	26.0295	42.9851	72.3008	78.4168	71.7733	75.0998	1.11508	0.000462321	WBGene00003402		mpk-2	mpk-2 encodes a mitogen activated protein (MAP) kinase; by homology, MPK-2 is predicted to function as a serine/threonine kinase that acts downstream of a receptor tyrosine kinase in a cell signaling pathway; however, as loss of mpk-2 activity via large-scale RNAi screens does not produce any obvious abnormalities, the precise role of MPK-2 in C. elegans development and/or behavior is not yet kno…	chrII:5104430-5107047
F26G1.7	36798.4	29541.9	27006.7	31210.2	92455.9	89876.9	93097.8	93996.8	1.57758	3.01655e-06	WBGene00003424		msp-3	msp-3 encodes a protein that belongs to a family of proteins called the Major Sperm Proteins (MSPs) that is conserved in nematodes; msp-3 is similar in nucleotide sequence to the msp genes from the nematode Onchocerca volvulus; the msp gene family consists of closely related, small, basic proteins that make up 15% of sperm protein; this multigene family consists of over fifty genes, including man…	chrII:4785861-4786315
K07F5.2	41224.7	29908.5	29588.6	35034.9	104398	98740	100258	104398	1.59985	8.41795e-06	WBGene00003425		msp-10	msp-10 encodes a protein that belongs to a family of proteins called the Major Sperm Proteins (MSPs) that is conserved in nematodes; this family consists of closely related, small, basic proteins that make up 15% of sperm protein; this multigene family consists of over fifty genes, including many pseudogenes; MSPs are involved in both extracellular signaling and cytoskeletal functions during repr…	chrIV:9837632-9838065
F36H12.7	39794.4	29473.2	28884.1	33818.2	103357	105849	96663.6	103117	1.64316	5.82288e-06	WBGene00003426		msp-19	msp-19 encodes a protein that belongs to a family of proteins called the Major Sperm Proteins (MSPs) that is conserved in nematodes; msp-19 has a homolog in C. briggsae as predicted by the Wobble Aware Bulk Aligner (WABA); the msp gene family consists of closely related, small, basic proteins that make up 15% of sperm protein; this multigene family consists of over fifty genes, including many pse…	chrIV:5260554-5261010
R05F9.13	49551.9	36574.4	34415.5	38289.6	115634	110408	106582	108288	1.48679	1.56667e-05	WBGene00003429		msp-31	msp-31 encodes a member of the major sperm protein family; msp-31 has a C. briggsae homolog as predicted by the Wobble Aware Bulk Aligner (WABA); expression is enriched in sperm.	chrII:4916179-4916562
R05F9.3	41632.2	31779.8	29636	33400.3	108426	106432	103941	108820	1.65976	4.53688e-06	WBGene00003430		msp-32	msp-32 encodes a protein that belongs to a family of proteins called the Major Sperm Proteins (MSPs) that is conserved in nematodes; msp-32 has a C. briggsae homolog as predicted by the Wobble Aware Bulk Aligner (WABA); the msp family consists of closely related, small, basic proteins that make up 15% of sperm protein; this multigene family consists of over fifty genes, including many pseudogenes…	chrII:4898616-4899188
R05F9.8	26371.2	21510.3	18035.3	22601.7	73722	70455	63565.2	72022.1	1.67106	9.57839e-06	WBGene00003431		msp-33	msp-33 encodes a protein that belongs to a family of proteins called the Major Sperm Proteins (MSPs) that is conserved in nematodes; msp-33 has a C. briggsae homolog as predicted by the Wobble Aware Bulk Aligner (WABA); the MSP family consists of closely related, small, basic proteins that make up 15% of sperm protein; this multigene family consists of over fifty genes, including many pseudogenes…	chrII:4892269-4892728
C04G2.4	40424.9	28773.4	27817.2	32692.9	100258	101343	94604.2	100114	1.62684	1.21865e-05	WBGene00003432		msp-36	msp-36 encodes a protein that belongs to a family of proteins called the Major Sperm Proteins (MSPs) that is conserved in nematodes; this family comprises of closely related, small, basic proteins that make up 15% of sperm protein; this multigene family consists of over fifty genes, including many pseudogenes; MSP is involved in both extracellular signaling and cytoskeletal functions during repro…	chrIV:10095400-10095851
K08F4.10	23227.7	19021.6	17949.2	22104.7	65212	62433.2	58253.7	65924.1	1.61971	2.90265e-06	WBGene00003433		msp-37	msp-37 encodes a protein that belongs to a family of proteins called the Major Sperm Proteins (MSPs) that is conserved in nematodes; this family consists of closely related, small, basic proteins that make up 15% of sperm protein; this multigene family consists of over fifty genes, including many pseudogenes; MSPs are involved in both extracellular signaling and cytoskeletal functions during repr…	chrIV:10143995-10144175
K08F4.8	29800	25735.7	24631.1	29328.8	91586.3	90310.8	85472.5	88036.8	1.70293	3.6621e-07	WBGene00003434		msp-38	msp-38 encodes a member of the major sperm protein family; msp-38 has a C. briggsae homolog as predicted by the Wobble Bulk Aware Bulk Aligner (WABA).	chrIV:10143312-10143775
C33F10.9	32759.3	25390.8	25900.5	28337.5	90310.8	85573.5	82175	94958.9	1.65654	2.32205e-06	WBGene00003435		msp-40	msp-40 encodes a protein that belongs to a family of proteins called the Major Sperm Proteins (MSPs) that is conserved in nematodes; this family consists of closely related, small, basic proteins that make up 15% of sperm protein; this multigene family consists of over fifty genes, including many pseudogenes; MSPs are involved in both extracellular signaling and cytoskeletal functions during repr…	chrII:4825380-4825845
F26G1.8	29275.9	23346.6	21221.4	26943.7	79554	77150.2	73553.7	81057.9	1.63724	5.24761e-06	WBGene00003437		msp-42	msp-42 encodes a protein that belongs to a family of proteins called the Major Sperm Proteins (MSPs) that is conserved in nematodes; this family consists of closely related, small, basic proteins that make up 15% of sperm protein; this multigene family consists of over fifty genes, including many pseudogenes; MSPs are involved in both extracellular signaling and cytoskeletal functions during repr…	chrII:4787159-4787520
F58A6.8	37407.6	30719.3	32475.1	37047.2	98073.2	98073.2	94958.9	96247	1.49765	7.61281e-07	WBGene00003438		msp-45	msp-45 encodes a member of the major sperm protein family.	chrII:5156700-5157083
C34F11.6	30380.2	24088.6	22669.4	27605.5	79945.2	78479.1	75163.3	86015.4	1.61719	4.38973e-06	WBGene00003442		msp-49	msp-49 encodes a protein that belongs to a family of proteins called the Major Sperm Proteins (MSPs) that is conserved in nematodes; this family consists of closely related, small, basic proteins that make up 15% of sperm protein; this multigene family consists of over fifty genes, including many pseudogenes; MSPs are involved in both extracellular signaling and cytoskeletal functions during repr…	chrII:5194332-5194792
C34F11.4	29441.6	23855.7	22387.4	27418.6	76044.2	74971.6	72629.8	79945.2	1.56568	3.17553e-06	WBGene00003443		msp-50	msp-50 encodes a protein that belongs to a family of proteins called the Major Sperm Proteins (MSPs) that is conserved in nematodes; this family consists of closely related, small, basic proteins that make up 15% of sperm protein; this multigene family consists of over fifty genes, including many pseudogenes; MSPs are involved in both extracellular signaling and cytoskeletal functions during repr…	chrII:5199763-5200222
ZK354.5	43226.1	32475.1	29044	35545.2	109352	108426	104248	117145	1.66065	1.19391e-05	WBGene00003444		msp-51	msp-51 encodes a protein that belongs to a family of proteins called the Major Sperm Proteins (MSPs) that is conserved in nematodes; msp-51 has a C. briggsae homolog as predicted by the Wobble Aware Bulk Aligner (WABA); the MSP family consists of closely related, small, basic proteins that make up 15% of sperm protein; this multigene family consists of over fifty genes, including many pseudogenes…	chrIV:5294922-5295375
F36H12.6	21996.5	16766.8	14727.2	17982.1	59668.9	52126.9	54004	56911.8	1.65322	1.33717e-05	WBGene00003445		msp-52	msp-52 encodes a protein that belongs to a family of proteins called the Major Sperm Proteins (MSPs) that is conserved in nematodes; this family consists of closely related, small, basic proteins that make up 15% of sperm protein; this multigene family consists of over fifty genes, including many pseudogenes; MSPs are involved in both extracellular signaling and cytoskeletal functions during repr…	chrIV:5265592-5265825
R13H9.4	42187.5	29441.6	29128.6	39118.1	109163	109545	107831	109900	1.66144	2.01573e-05	WBGene00003446		msp-53	msp-53 encodes a protein that belongs to a family of proteins called the Major Sperm Proteins (MSPs) that is conserved in nematodes; msp-53 has a C. briggsae homolog as identified by the Wobble Aware Bulk Aligner (WABA); the MSP family consists of closely related, small, basic proteins that make up 15% of sperm protein; this multigene family consists of over fifty genes, including many pseudogene…	chrIV:5064641-5065153
C09B9.6	40349.2	30653.1	30044.8	35131.3	101709	106582	99641.2	103591	1.60535	3.91984e-06	WBGene00003448		msp-55	msp-55 encodes a member of the major sperm protein family.	chrIV:5055593-5056049
K07F5.3	41019.3	30044.8	28773.4	31370.8	106582	105707	99921.4	113420	1.71068	7.85035e-06	WBGene00003449		msp-56	msp-56 encodes a protein that belongs to a family of proteins called the Major Sperm Proteins (MSPs) that is conserved in nematodes; this family consists of closely related, small, basic proteins that make up 15% of sperm protein; this multigene family consists of over fifty genes, including many pseudogenes; MSPs are involved in both extracellular signaling and cytoskeletal functions during repr…	chrIV:9841443-9841951
R13H9.2	46692.5	34597.1	33079.3	38230.1	113420	111805	106890	112251	1.55469	8.75571e-06	WBGene00003450		msp-57	msp-57 encodes a member of the major sperm protein family.	chrIV:5062543-5062997
ZK354.10	52254.4	41780.5	40552.3	47251	118849	119527	115330	115634	1.37525	3.6274e-06	WBGene00003451		msp-58	msp-58 encodes a protein that belongs to a family of proteins called the Major Sperm Proteins (MSPs) that is conserved in nematodes; this family consists of closely related, small, basic proteins that make up 15% of sperm protein; this multigene family consists of over fifty genes, including many pseudogenes; MSPs are involved in both extracellular signaling and cytoskeletal functions during repr…	chrIV:5308593-5308826
ZK354.11	43790.3	31564.9	30380.2	34904.2	114371	109352	102845	108010	1.64165	1.06857e-05	WBGene00003452		msp-59	msp-59 encodes a member of the major sperm protein family.	chrIV:5312690-5313146
K05F1.7	14195.3	10746.2	9312.64	11843.5	38126.4	37047.2	32283.7	36103.5	1.65313	2.05301e-05	WBGene00003456		msp-63	msp-63 encodes a protein that belongs to a family of proteins called the Major Sperm Proteins (MSPs) that is conserved in nematodes; this family consists of closely related, small, basic proteins that make up 15% of sperm protein; this multigene family consists of over fifty genes, including many pseudogenes; MSPs are involved in both extracellular signaling and cytoskeletal functions during repr…	chrII:5797065-5797479
ZK1248.6	12364.5	10521	9880.65	12630.9	38820.9	37862.2	36574.4	37582.7	1.73985	1.14253e-06	WBGene00003457		msp-64	msp-64 encodes a protein that belongs to a family of proteins called the Major Sperm Proteins (MSPs) that is conserved in nematodes; this family consists of closely related, small, basic proteins that make up 15% of sperm protein; this multigene family consists of over fifty genes, including many pseudogenes; MSPs are involved in both extracellular signaling and cytoskeletal functions during repr…	chrII:5809924-5810342
ZK354.1	39893.3	29328.8	28278.6	31661.5	107496	106890	94742	105707	1.69484	7.67904e-06	WBGene00003458		msp-65	msp-65 encodes a protein that belongs to a family of proteins called the Major Sperm Proteins (MSPs) that is conserved in nematodes; this family consists of closely related, small, basic proteins that make up 15% of sperm protein; this multigene family consists of over fifty genes, including many pseudogenes; MSPs are involved in both extracellular signaling and cytoskeletal functions during repr…	chrIV:5316488-5316944
F59A6.8	39280	31048.1	29441.6	32759.3	99792	96247	96457.7	98247.3	1.56848	2.47994e-06	WBGene00003460		msp-71	msp-71 encodes a protein that belongs to a family of proteins called the Major Sperm Proteins (MSPs) that is conserved in nematodes; this family consists of closely related, small, basic proteins that make up 15% of sperm protein; this multigene family consists of over fifty genes, including many pseudogenes; MSPs are involved in both extracellular signaling and cytoskeletal functions during repr…	chrII:5012874-5013275
F09C12.7	40621.3	31210.2	31370.8	36574.4	101343	99921.4	96908.4	98471.1	1.51344	3.47521e-06	WBGene00003462		msp-74	msp-74 encodes a protein that belongs to a family of proteins called the Major Sperm Proteins (MSPs) that is conserved in nematodes; this family consists of closely related, small, basic proteins that make up 15% of sperm protein; this multigene family consists of over fifty genes, including many pseudogenes; MSPs are involved in both extracellular signaling and cytoskeletal functions during repr…	chrII:5115102-5115335
ZK1251.6	30605.8	25259.8	25030.9	28666.6	90554.2	89318.6	82384.3	88172.1	1.68168	6.08103e-07	WBGene00003463		msp-76	msp-76 encodes a protein that belongs to a family of proteins called the Major Sperm Proteins (MSPs) that is conserved in nematodes; this family consists of closely related, small, basic proteins that make up 15% of sperm protein; this multigene family consists of over fifty genes, including many pseudogenes; MSPs are involved in both extracellular signaling and cytoskeletal functions during repr…	chrIV:9688982-9689436
F32B6.6	45813.8	35350.7	34904.2	37725	117145	113420	107168	114524	1.56419	3.12749e-06	WBGene00003464		msp-77	msp-77 encodes a protein that belongs to a family of proteins called the Major Sperm Proteins (MSPs) that is conserved in nematodes; this family consists of closely related, small, basic proteins that make up 15% of sperm protein; this multigene family consists of over fifty genes, including many pseudogenes; MSPs are involved in both extracellular signaling and cytoskeletal functions during repr…	chrIV:9894596-9895033
T13F2.11	44561.9	34798.5	31564.9	34415.5	112743	108010	102559	106338	1.5752	7.51459e-06	WBGene00003465		msp-78	msp-78 encodes a protein that belongs to a family of proteins called the Major Sperm Proteins (MSPs) that is conserved in nematodes; this family consists of closely related, small, basic proteins that make up 15% of sperm protein; this multigene family consists of over fifty genes, including many pseudogenes; MSPs are involved in both extracellular signaling and cytoskeletal functions during repr…	chrIV:9770030-9770456
T13F2.10	47606.2	35610.4	35287.1	39794.4	116224	114371	108606	117457	1.53861	5.85739e-06	WBGene00003466		msp-79	msp-79 encodes a member of the major sperm protein family.	chrIV:9766745-9767187
K07F5.1	49298.5	38230.1	34597.1	42416.2	114846	112419	111076	114846	1.47401	1.06046e-05	WBGene00003467		msp-81	msp-81 encodes a member of the major sperm protein family.	chrIV:9835997-9836451
K05F1.2	18074	13937.3	12266.2	15694.8	48021.6	46561.1	43661	45219.6	1.62706	1.15161e-05	WBGene00003469		msp-142	msp-142 encodes a protein that belongs to a family of proteins called the Major Sperm Proteins (MSPs) that is conserved in nematodes; this family consists of closely related, small, basic proteins that make up 15% of sperm protein; this multigene family consists of over fifty genes, including many pseudogenes; MSPs are involved in both extracellular signaling and cytoskeletal functions during rep…	chrII:5797893-5798339
ZK546.6	21701.2	16975.3	14284.4	18684.2	55357.8	56029.1	53703.2	55793.7	1.64065	1.33556e-05	WBGene00003470		msp-152	msp-152 encodes a protein that belongs to a family of proteins called the Major Sperm Proteins (MSPs) that is conserved in nematodes; this family consists of closely related, small, basic proteins that make up 15% of sperm protein; this multigene family consists of over fifty genes, including many pseudogenes; MSPs are involved in both extracellular signaling and cytoskeletal functions during rep…	chrII:4932993-4933449
K11G9.6	499.744	501.352	392.785	411.562	5669.35	5296.99	4662.64	6347.46	3.60538	1.52567e-07	WBGene00003473		mtl-1	mtl-1 encodes one of two C. elegans metallothioneins, small, cysteine-rich, metal-binding proteins; MTL-1 functions in metal detoxification and homeostasis and in stress adaptation; in addition, mtl-1 plays a role in regulating growth and fertility; mtl-1 is constitutively expressed in the terminal bulb of the pharynx and expression is induced in larval intestinal cells following exposure to cadm…	chrV:6691369-6691863
K08E5.3a	181.648	156.985	167.193	174.893	338.539	315.804	323.927	419.713	1.03092	6.0527e-05	WBGene00003482		mua-3	LDL receptor related protein, EGF and CMP repeats	chrIII:10160690-10183531
K07D8.1	749.17	678.068	790.07	721.223	1524.04	1542.09	1547.36	1672.89	1.09838	1.09971e-06	WBGene00003497		mup-4	The MUP-4 protein consists of both extracellular and intracellular domains: the extracellular domain includes epidermal growth factor-like repeats, a von Willebrand factor A domain, and two sea urchin enterokinase modules, while the intracellular one is homologous to the intermediate filament (IF)-associated protein filaggrin. | The mup-4 gene encodes a novel transmembrane protein required for ju…	chrIII:7479681-7489075
T18D3.4	493.827	425.759	595.401	589.978	769.031	1101.32	1255.79	1267.29	1.04746	0.00216894	WBGene00003514		myo-2	myo-2 encodes a muscle-type specific myosin heavy chain isoform; myo-2 is expressed in pharyngeal muscle.	chrX:12468061-12475341
K12F2.1	1532.83	1254.74	1590.58	1600.06	3591.59	4693.59	5037.37	5483.08	1.64293	4.28235e-05	WBGene00003515		myo-3	myo-3 encodes MHC A, the minor isoform of MHC (myosin heavy chain) that is essential for thick filament formation, and for viability, movement, and embryonic elongation; expressed in body muscle, the somatic sheath cell covering the hermaphrodite gonad, and also expressed in enteric muscle, vulval muscles of the hermaphrodite and the diagonal muscles of the male tail.	chrV:12226816-12234343
F45G2.1	15.7745	20.2079	26.8919	23.8861	110.527	88.1368	158.951	131.689	2.48995	5.45487e-05	WBGene00003520		nas-1	nas-1 encodes an astacin-like metalloprotease.	chrIII:13406000-13409286
C05D11.6a	12.8531	11.256	6.33538	19.1981	43.4637	41.9697	37.4242	63.9798	1.98887	0.00172799	WBGene00003523		nas-4	nas-4 encodes a predicted extracellular matrix metalloprotease of the M12A (astacin) family that contains an N-terminal signal sequence and a catalytic domain, but no recognizable regulatory domains in the C-terminus; as loss of nas-4 activity via RNAi results in no obvious abnormalities, the precise role of NAS-4 in C. elegans development and/or behavior is not yet known; however, an NAS-4 trans…	chrIII:6412248-6414993
C05D11.6b	20.1026	13.0328	10.0741	12.4532	34.7379	30.7338	25.934	45.0561	1.31155	0.00272665	WBGene00003523		nas-4	nas-4 encodes a predicted extracellular matrix metalloprotease of the M12A (astacin) family that contains an N-terminal signal sequence and a catalytic domain, but no recognizable regulatory domains in the C-terminus; as loss of nas-4 activity via RNAi results in no obvious abnormalities, the precise role of NAS-4 in C. elegans development and/or behavior is not yet known; however, an NAS-4 trans…	chrIII:6411580-6414993
C05D11.6c	9.80498	7.74335	6.66497	5.71179	38.495	40.6071	41.386	39.5229	2.44723	6.47046e-06	WBGene00003523		nas-4	nas-4 encodes a predicted extracellular matrix metalloprotease of the M12A (astacin) family that contains an N-terminal signal sequence and a catalytic domain, but no recognizable regulatory domains in the C-terminus; as loss of nas-4 activity via RNAi results in no obvious abnormalities, the precise role of NAS-4 in C. elegans development and/or behavior is not yet known; however, an NAS-4 trans…	chrIII:6411580-6414993
4R79.1a	12.767	23.6592	14.4553	13.5069	35.4472	43.1259	27.0281	37.8753	1.18246	0.00314237	WBGene00003525		nas-6	nas-6 encodes an astacin-like metalloprotease.	chrIV:17486982-17490497
4R79.1b	13.391	14.3103	18.2188	14.5406	35.0119	46.4461	27.7863	36.8754	1.25915	0.00042728	WBGene00003525		nas-6	nas-6 encodes an astacin-like metalloprotease.	chrIV:17486982-17488295
C07D10.4	46.7208	48.3696	50.8619	43.3844	295.375	357.73	252.445	314.828	2.67943	4.1221e-07	WBGene00003526		nas-7	nas-7 encodes an astacin-like metalloprotease; a NAS-7::GFP reporter fusion is first expressed in embryos just prior to hatching and, in adult animals, is seen in anterior cells adjacent to the pharyngeal metacarpus and terminal bulb.	chrII:7400544-7402707
C34D4.9	27.0316	19.729	30.443	34.6513	107.388	112.372	91.8372	89.9333	1.86723	6.69204e-05	WBGene00003527		nas-8	nas-8 encodes an astacin-like metalloprotease.	chrIV:7114948-7119914
C37H5.9a	329.227	331.98	354.211	379.787	737.577	682.864	799.994	710.11	1.07061	4.29281e-06	WBGene00003528		nas-9	nas-9 encodes an astacin-like metalloprotease; loss of nas-9 activity via RNAi results in low levels (6%) of embryonic lethality; a nas-9::GFP promoter fusion is expressed in embryos and in the hypodermis of larvae and adults.	chrV:4836028-4840010
C37H5.9b	327.694	329.765	333.715	381.513	699.188	662.844	786.517	725.823	1.06633	6.7667e-06	WBGene00003528		nas-9	nas-9 encodes an astacin-like metalloprotease; loss of nas-9 activity via RNAi results in low levels (6%) of embryonic lethality; a nas-9::GFP promoter fusion is expressed in embryos and in the hypodermis of larvae and adults.	chrV:4836028-4840010
C37H5.9c.1	329.358	338.778	340.013	342.261	659.201	650.117	745.834	698.683	1.02606	5.91036e-07	WBGene00003528		nas-9	nas-9 encodes an astacin-like metalloprotease; loss of nas-9 activity via RNAi results in low levels (6%) of embryonic lethality; a nas-9::GFP promoter fusion is expressed in embryos and in the hypodermis of larvae and adults.	chrV:4836028-4839983
C37H5.9c.2	324.78	337.53	374.446	379.294	726.28	711.943	819.74	686.772	1.05618	1.02152e-05	WBGene00003528		nas-9	nas-9 encodes an astacin-like metalloprotease; loss of nas-9 activity via RNAi results in low levels (6%) of embryonic lethality; a nas-9::GFP promoter fusion is expressed in embryos and in the hypodermis of larvae and adults.	chrV:4836028-4839965
K09C8.3b	3.96285	2.4104	2.33898	6.74578	9.50886	10.0497	8.27328	14.7766	1.5691	0.00796774	WBGene00003529		nas-10	nas-10 encodes an astacin-like metalloprotease.	chrX:10960982-10963507
C24F3.3	2.3438	2.36375	2.36264	2.48203	7.80291	8.57434	7.09549	6.92789	1.66538	4.56566e-07	WBGene00003531		nas-12	nas-12 encodes an astacin-like metalloprotease; large-scale expression studies reveal that a nas-12::GFP promoter fusion is expressed in the intestine and in the pharyngeal and rectal gland cells.	chrIV:10224054-10226315
F39D8.4	2.06999	6.37808	2.09802	2.03769	15.7195	20.8688	22.9435	16.5785	2.77758	0.000626588	WBGene00003532		nas-13	nas-13 encodes an astacin-like metalloprotease.
T04G9.2	6.28576	5.52501	2.34143	2.26362	42.1798	66.3568	69.2599	79.9154	4.09023	8.88661e-05	WBGene00003534		nas-15	Nematode AStacin protease wb|nas-15 encodes an astacin-like metalloprotease. [T04G9.2]	chrX:777721-780514
T11F9.6	35.2118	32.1836	30.1277	34.9696	116.638	116.332	108.055	104.815	1.75201	1.88506e-07	WBGene00003541		nas-22	nas-22 encodes an astacin-like metalloprotease; large-scale expression studies reveal that a nas-22::GFP promoter fusion is expressed in the uterus, uterine and vulval muscles, and uterine seam cell.
R10H1.5	2.03877	2.12374	2.06538	2.04118	16.3932	21.9593	16.6896	22.2444	3.20948	1.95669e-07	WBGene00003542		nas-23	nas-23 encodes an astacin-like metalloprotease.	chrII:7491471-7493643
T23F4.4	9.06429	6.5625	6.85676	6.02573	22.7119	32.0036	26.9675	29.0005	1.9634	2.11382e-05	WBGene00003545		nas-27	nas-27 encodes an astacin-like metalloprotease; large-scale expression studies reveal that a nas-27::GFP promoter fusion is expressed in the reproductive system, the vulva, and the hypodermis.	chrII:1176072-1179323
F58A6.4	2.2735	2.2936	2.30383	2.29974	11.5308	15.1998	13.2361	13.4792	2.53611	7.43736e-08	WBGene00003547		nas-29	Nematode AStacin protease	chrII:5138521-5142036
Y95B8A.1	2.77717	2.38553	2.36355	5.15045	65.209	69.0529	74.3699	90.7921	4.63105	3.49455e-06	WBGene00003548		nas-30	peptidase	chrI:942257-947711
C26C6.3	14.2506	12.4963	13.603	15.2209	48.1623	47.0269	37.035	40.2084	1.62882	5.59479e-06	WBGene00003552		nas-36	nas-36 encodes an astacin-like protease; nas-36 activity is required for molting; a nas-36::gfp reporter is expressed in hypodermal cells.	chrI:7527307-7531699
C17G1.6a	334.825	308.424	344.519	316.263	636.584	595.163	699.092	765.284	1.04277	2.07735e-05	WBGene00003553		nas-37	nas-37 encodes a Astacin-class metalloprotease required for full ecdysis that is expressed in hypodermal cells 4 hours before each ecdysis; NAS-37 protein has an N-terminal signal sequence followed by an Astacin protease domain and three protein-binding domains (EGF-like, CUB, and thrombospondin); NAS-37 accumulates in anterior cuticle, being shed with it after ecdysis; nas-37 mutants fail to com…	chrX:9944848-9949060
C17G1.6b	340.295	319.073	354.617	336.631	676.844	596.531	726.458	810.028	1.04904	3.85877e-05	WBGene00003553		nas-37	nas-37 encodes a Astacin-class metalloprotease required for full ecdysis that is expressed in hypodermal cells 4 hours before each ecdysis; NAS-37 protein has an N-terminal signal sequence followed by an Astacin protease domain and three protein-binding domains (EGF-like, CUB, and thrombospondin); NAS-37 accumulates in anterior cuticle, being shed with it after ecdysis; nas-37 mutants fail to com…	chrX:9944848-9949060
F57C12.1	10.0874	11.4086	4.02287	9.612	153.576	131.579	135.048	150.827	4.12427	2.22029e-05	WBGene00003554		nas-38	nas-38 encodes an astacin-like metalloprotease; loss of nas-38 activity via RNAi in an rrf-3 mutant background results in an extended life span.	chrX:558141-563657
F09G8.4	60.3691	51.1157	64.6472	55.3798	143.041	149.486	123.103	163.057	1.31997	2.29817e-05	WBGene00003562		ncr-2	ncr-2 encodes a homolog of human NPC1, which when mutated leads to Niemann-Pick disease, type C (OMIM:257220).	chrIII:8258345-8265796
Y113G7A.4a	396.783	401.836	439.792	447.471	967.754	1065.96	1260.69	1180.55	1.40317	5.94856e-06	WBGene00003566		ncx-1	ncx-1 encodes, by alternative splicing, two isoforms of a putative 3Na[+]/1Ca[2+] exchanger, orthologous to human SLC8A1-3 and paralogous to NCX-2/-3; NCX-1 is predicted to export free cytoplasmic Ca[2+] with low affinity but high capacity, being complemented by low-capacity/high-affinity Ca[2+] ATPase pumps such as MCA-1/-3; NCX-3 has tandem Calx-alpha and Calx-beta domains predicted to carry ou…	chrV:20105632-20120673
Y113G7A.4b	450.755	378.347	443.704	437.552	1098.61	1135.96	1238.69	1328.83	1.48879	2.24687e-06	WBGene00003566		ncx-1	ncx-1 encodes, by alternative splicing, two isoforms of a putative 3Na[+]/1Ca[2+] exchanger, orthologous to human SLC8A1-3 and paralogous to NCX-2/-3; NCX-1 is predicted to export free cytoplasmic Ca[2+] with low affinity but high capacity, being complemented by low-capacity/high-affinity Ca[2+] ATPase pumps such as MCA-1/-3; NCX-3 has tandem Calx-alpha and Calx-beta domains predicted to carry ou…	chrV:20105648-20120675
Y97E10B.7a	2.24678	2.39005	3.00262	6.3061	4.74249	14.5528	10.4557	11.8095	1.59727	0.0175231	WBGene00003575		ncx-10	ncx-10 encodes a putative Na[+]/Ca[2+] exchanger of uncertain stoichiometry and affinity, orthologous to human SLC24A6 and paralogous to NCX-6/-9; NCX-10 may function intracellularly; NCX-10 has tandem Calx-alpha domains predicted to carry out ion transport; NCX-10 has no obvious function in mass RNAi assays.	chrV:7930475-7933022
K01H12.3	2.92465	2.08764	2.05072	4.07868	10.7062	16.892	6.07625	10.0266	1.9383	0.00229254	WBGene00003629		nhr-38	Zinc finger, C4 type (two domains)
W05B5.3a	19.6441	19.8869	8.76842	14.8092	27.1466	35.6615	27.0471	33.9362	1.03266	0.0129611	WBGene00003675		nhr-85	nhr-85 encodes a nuclear receptor of the NR1 subfamily that is orthologous to the insect E75 nuclear receptors that regulate molting and metamorphosis, and human NR1D1, which is involved in mammalian circadian rhythms; by homology, NHR-85 likely functions as a transcription factor that,based upon RNAi experiments, is required for development of the egg-laying system and formation of SDS-resistant…	chrI:13056091-13062122
ZK1025.9	6.45396	7.23358	2.55876	6.7899	17.4451	15.489	12.0355	13.3376	1.43521	0.00860016	WBGene00003703		nhr-113	nhr-113 encodes a nuclear receptor that is most highly conserved amongst nematode species.	chrI:11473218-11475662
B0395.1	60.0881	153.869	40.5392	48.18	144.894	141.961	148.711	124.138	1.09855	0.0442374	WBGene00003729		nhx-1	nhx-1 encodes a sodium/proton exchanger expressed intracellularly within hypodermal and muscle cells; NHX-1 is required for embryonic viability, and is thought to prevent intracellular acidification by catalysing the electroneutral exchange of vesicular sodium for an intracellular proton.	chrX:16017518-16021748
C54F6.13a	248.061	239.852	218.404	220.529	438.094	484.049	452.768	531.004	1.03827	9.63322e-06	WBGene00003731		nhx-3	nhx-3 encodes a sodium/proton exchanger expressed intracellularly (in elliptical, randomly distributed dots that might be multivesicular or Ward bodies) within hypodermal cells of the main body syncytium, socket cells, and the excretory pore cell, as well as (in adults) within uterine cells (probably ut1) in the region closest to the vulva, in spermathecal junction cells; nhx-3 has no obvious phe…	chrV:7540893-7544838
C54F6.13b	244.593	236.856	214.367	231.632	498.519	525.431	464.824	528.814	1.12107	1.39432e-06	WBGene00003731		nhx-3	nhx-3 encodes a sodium/proton exchanger expressed intracellularly (in elliptical, randomly distributed dots that might be multivesicular or Ward bodies) within hypodermal cells of the main body syncytium, socket cells, and the excretory pore cell, as well as (in adults) within uterine cells (probably ut1) in the region closest to the vulva, in spermathecal junction cells; nhx-3 has no obvious phe…	chrV:7540893-7543825
F59C6.6	81.5181	66.3679	52.03	74.6482	318.493	325.143	278.609	330.83	2.20683	6.53489e-06	WBGene00003742		nlp-4	Neuropeptide-Like Protein	chrI:10517324-10517952
F52B10.1	1681.14	1734.37	2016.29	1779.73	3404.66	4061.69	3856.09	3700.77	1.05933	1.04176e-05	WBGene00003776		nmy-1	nmy-1 encodes a class II non-muscle myosin heavy chain related to Drosophila zipper, which plays a role in several aspects of embryonic morphogenesis; in C. elegans, NMY-1 is required for embryonic elongation and establishment of normal body morphology; however, nmy-1 functions redundantly with another non-muscle myosin heavy chain gene, nmy-2, during elongation and establishment of normal body m…	chrX:2909556-2918037
C15H9.1	72.2643	66.6645	94.6646	93.1234	311.621	343.496	370.842	336.171	2.07391	5.50493e-06	WBGene00003778		nnt-1	nnt-1 encodes a proton-pumping nicotinamide nucleotide transhydrogenase predicted to be mitochondrial.	chrX:6122315-6127541
VC5.3a	2510.95	2533.43	2532.74	2863.38	5970.4	6554.77	6370.92	6392.16	1.27761	3.6191e-07	WBGene00003786		npa-1	npa-1 encodes a large polyprotein precursor that is posttranslationally cleaved to multiple units of ~14.5kDa, each of which is a strong binding protein for fatty acids and retinol (Vitamin A); the lipid binding sites of NPA-1-derived peptides are unusually apolar; NPA-1-derived peptides probably are carrier proteins that enable distribution of these lipids within nematodes; NPA-1-derived peptide…	chrV:7075935-7081539
VC5.3b	2547.6	2426.64	2388.31	2592.45	5695.13	6144.42	6456.61	6703.38	1.32657	4.59984e-07	WBGene00003786		npa-1	npa-1 encodes a large polyprotein precursor that is posttranslationally cleaved to multiple units of ~14.5kDa, each of which is a strong binding protein for fatty acids and retinol (Vitamin A); the lipid binding sites of NPA-1-derived peptides are unusually apolar; NPA-1-derived peptides probably are carrier proteins that enable distribution of these lipids within nematodes; NPA-1-derived peptide…	chrV:7079371-7081539
VC5.3c	2543.86	2518.72	2283.33	2670.83	5660.78	6313.19	5998.64	6453.41	1.28648	9.29454e-07	WBGene00003786		npa-1	npa-1 encodes a large polyprotein precursor that is posttranslationally cleaved to multiple units of ~14.5kDa, each of which is a strong binding protein for fatty acids and retinol (Vitamin A); the lipid binding sites of NPA-1-derived peptides are unusually apolar; NPA-1-derived peptides probably are carrier proteins that enable distribution of these lipids within nematodes; NPA-1-derived peptide…	chrV:7076337-7081539
F25G6.6	58.9731	52.2461	67.6627	63.3081	187.624	175.906	192.904	208.686	1.66336	2.1879e-06	WBGene00003816		asns-1	asns-1 encodes a predicted asparaginyl-tRNA synthetase (AsnRS), a class II aminoacyl-tRNA synthetase that catalyzes the attachment of asparagine to its cognate tRNA and is thus required for protein biosynthesis.	chrV:8546288-8548879
K11C4.4.1	1577.91	1593.91	1644.93	1577.44	5869.65	6092.28	5936.5	6775.85	1.94602	1.78846e-08	WBGene00003844		odc-1	odc-1 encodes ornithine decarboxylase, the first enzyme of polyamine biosynthesis that catalyzes the conversion of ornithine to putrescine; ODC-1 is required for development when animals are deprived of exogenous polyamines, which are required for oogenesis and completion of embryogenesis; in addition,ODC-1 may contribute to male fertility; ODC-1 activity is detectable at all developmental stages…	chrV:6898541-6900223
C34D1.3	5.21441	11.9911	2.56952	2.95714	11.6905	12.5145	39.8931	11.1291	1.77376	0.0382745	WBGene00003850		odr-3	odr-3 encodes a G protein alpha subunit; odr-3 activity is required for normal chemotaxis, odorant avoidance, and nociceptive function as well as cilium morphogenesis in chemosensory neurons; an ODR-3::GFP is expressed in five pairs of sensory neurons AWA, AWB, AWC, ASH, and ADF; the AWC neurons consistently express GFP most strongly, while the AWB neurons express at lower levels and the AWA, ASH…	chrV:13246883-13249534
ZK938.5	2.85091	2.19334	2.19582	2.1906	9.30687	6.65648	6.35222	8.33736	1.69232	4.47588e-05	WBGene00003863		old-2	old-2 encodes a transmembrane protein tyrosine kinase (also known as 'kin-28') that affects mean and maximum life span with multiple paralogs in C. elegans; the expression of old-2 was experimentally verified by RT-PCR.	chrII:9847483-9849597
ZK112.1	478.682	443.121	482.412	510.247	1329.74	1466.69	1420.68	1398.24	1.55335	8.4943e-08	WBGene00003956		pcp-1	pcp-1 encodes a predicted prolylcarboxypeptidase (PRCP); by homology, PCP-1 is predicted to function as a lysosomal serine-type peptidase that hydrolyzes proteins containing a penultimate proline residue.	chrIII:7758730-7761273
F23B2.12	893.208	802.32	808.781	882.282	1927.74	1942.01	1940.23	2038.67	1.21397	1.6618e-07	WBGene00003957		pcp-2	lysosomal carboxypeptidase	chrIV:9160640-9165127
F23B2.11.1	760.005	663.431	845.148	786.789	1788.14	2043.41	1829.22	2041.58	1.33673	5.60334e-06	WBGene00003958		pcp-3	lysosomal carboxypeptidase	chrIV:9155079-9159019
F23B2.11.2	669.184	630.654	667.772	702.029	1334.27	1487.32	1482.39	1568.63	1.13594	1.17501e-06	WBGene00003958		pcp-3	lysosomal carboxypeptidase	chrIV:9155150-9159019
F18G5.2	39.6543	31.0485	22.8205	33.5266	106.493	115.196	109.28	99.3239	1.78579	4.77908e-05	WBGene00003981		pes-8	pes-8 encodes a novel protein that contains a proline-rich region and a predicted transmembrane domain, but no otherwise recognizably conserved domains; pes-8 was identified in promoter trapping screens and based on large-scale RNA-mediated interference (RNAi) screens, appears to be required for egg laying, germline development, locomotion, and regulation of adult lifespan; a pes-8 reporter is ex…	chrX:9251818-9255717
F22E10.1	11.6408	23.4588	14.7656	16.6	30.7338	26.9179	41.5038	36.0645	1.05237	0.00568105	WBGene00004006		pgp-12	pgp-12 encodes a transmembrane protein that is a member of the P-glycoprotein subclass of ATP-binding cassette (ABC) transporters; although loss of pgp-12 function via mutation or RNAi results in no obvious defects, pgp-12 promoter fusion constructs reveal expression in the excretory cell, consistent with a role for pgp-12 in metabolite transporter activity; pgp-12 expression is regulated by the …	chrX:12731850-12737432
F22E10.3	145.797	104.106	116.235	125.242	243.789	288.795	221.124	257.425	1.04523	0.000196216	WBGene00004008		pgp-14	pgp-14 encodes a member of the ABC transporter family with high similarity to the vertebrate MDR (multidrug resistance) family; PGP-14 is predicted to function as a transmembrane protein that couples energy to transport of various molecules across membranes, but as loss of pgp-14 activity via large-scale RNAi screens does not result in any obvious defects, the precise role of pgp-14 in C. elegans…	chrX:12744722-12749580
F27E5.4	24.8785	20.5167	20.1387	17.8981	164.547	180.524	131.85	179.843	2.97564	8.65215e-07	WBGene00004017		phg-1	PHarynx-associated GAS (growth arrest protein) related	chrII:10137656-10139217
T10H9.5b	774.827	803.374	823.777	859.555	1618.94	1671.8	1712.46	1744.45	1.0493	1.77855e-07	WBGene00004062		pmp-5	Peroxisomal Membrane Protein related	chrV:6662191-6665813
C29E6.3	51.1983	44.2931	36.237	56.2273	172.376	197.098	155.016	184.278	1.92864	1.74421e-05	WBGene00004084		pph-2	protein tyrosine phosphatase	chrIV:11876158-11877780
T05G5.11	2.33106	2.35606	2.7667	3.35207	14.0147	4.33109	8.17286	5.04087	1.40439	0.0129035	WBGene00004097		pqm-96	ParaQuat (Methylviologen) responsive	chrIII:9736030-9736869
AC3.4	29.144	13.1853	6.01528	13.0607	690.938	771.803	781.857	1206.7	5.99758	1.97631e-05	WBGene00004098		pqn-2	The protein product of this gene is predicted to contain a glutamine/asparagine (Q/N)-rich ('prion') domain, by the algorithm of Michelitsch and Weissman (as of the WS77 release of WormBase, i.e., in wormpep77). | Proteins bearing such domains can sometimes stably exist in at least two distinct physical states, each associated with a different phenotype; propagation of one of these traits is achi…	chrV:10382442-10383976
C03A7.4	84.3439	26.1022	19.9711	26.425	1395.85	1510.58	1647.48	2367.69	5.68878	2.54298e-05	WBGene00004099		abu-15	The protein product of this gene is predicted to contain a glutamine/asparagine (Q/N)-rich ('prion') domain, by the algorithm of Michelitsch and Weissman (as of the WS77 release of WormBase, i.e., in wormpep77). | Proteins bearing such domains can sometimes stably exist in at least two distinct physical states, each associated with a different phenotype; propagation of one of these traits is achi…	chrV:5158623-5159897
C14C11.8a	15.7088	4.29134	3.68836	6.7065	28.9209	41.5848	32.8899	45.7276	2.52078	0.00220623	WBGene00004104		pqn-13	The protein product of this gene is predicted to contain a glutamine/asparagine (Q/N)-rich ('prion') domain, by the algorithm of Michelitsch and Weissman (as of the WS77 release of WormBase, i.e., in wormpep77). | Proteins bearing such domains can sometimes stably exist in at least two distinct physical states, each associated with a different phenotype; propagation of one of these traits is achi…	chrV:5669648-5676087
C14C11.8b	14.833	7.28763	10.5178	9.07692	24.9984	48.6099	34.2859	51.6497	1.92601	0.00102383	WBGene00004104		pqn-13	The protein product of this gene is predicted to contain a glutamine/asparagine (Q/N)-rich ('prion') domain, by the algorithm of Michelitsch and Weissman (as of the WS77 release of WormBase, i.e., in wormpep77). | Proteins bearing such domains can sometimes stably exist in at least two distinct physical states, each associated with a different phenotype; propagation of one of these traits is achi…	chrV:5669648-5676087
DY3.5	13.2073	8.7254	8.04178	10.7004	36.8846	47.5157	43.5363	45.2052	2.11056	2.22889e-05	WBGene00004115		pqn-26	The protein product of this gene is predicted to contain a glutamine/asparagine (Q/N)-rich ('prion') domain, by the algorithm of Michelitsch and Weissman (as of the WS77 release of WormBase, i.e., in wormpep77). | Proteins bearing such domains can sometimes stably exist in at least two distinct physical states, each associated with a different phenotype; propagation of one of these traits is achi…	chrI:8771434-8777511
F10F2.9	5.62751	7.81566	6.19954	3.4001	26.7591	37.5352	30.0185	21.3506	2.35988	0.000243543	WBGene00004118		pqn-29	The protein product of this gene is predicted to contain a glutamine/asparagine (Q/N)-rich ('prion') domain, by the algorithm of Michelitsch and Weissman (as of the WS77 release of WormBase, i.e., in wormpep77). | Proteins bearing such domains can sometimes stably exist in at least two distinct physical states, each associated with a different phenotype; propagation of one of these traits is achi…	chrIII:4643999-4646346
F29C12.1a	48.3428	9.93387	26.1865	14.1952	573.563	680.785	629.222	1297.99	5.19217	9.77056e-05	WBGene00004120		pqn-32	The protein product of this gene is predicted to contain a glutamine/asparagine (Q/N)-rich ('prion') domain, by the algorithm of Michelitsch and Weissman (as of the WS77 release of WormBase, i.e., in wormpep77). | Proteins bearing such domains can sometimes stably exist in at least two distinct physical states, each associated with a different phenotype; propagation of one of these traits is achi…	chrII:13108019-13110170
F29C12.1b	51.6046	16.7519	18.8989	10.4321	569.339	612.839	697.725	1244.38	5.19034	7.91548e-05	WBGene00004120		pqn-32	The protein product of this gene is predicted to contain a glutamine/asparagine (Q/N)-rich ('prion') domain, by the algorithm of Michelitsch and Weissman (as of the WS77 release of WormBase, i.e., in wormpep77). | Proteins bearing such domains can sometimes stably exist in at least two distinct physical states, each associated with a different phenotype; propagation of one of these traits is achi…	chrII:13108019-13110170
F35D11.2b	149.375	126.254	128.898	128.727	342.669	364.934	369.68	375.235	1.44818	4.52147e-07	WBGene00004122		pqn-35	The protein product of this gene is predicted to contain a glutamine/asparagine (Q/N)-rich ('prion') domain, by the algorithm of Michelitsch and Weissman (as of the WS77 release of WormBase, i.e., in wormpep77). | Proteins bearing such domains can sometimes stably exist in at least two distinct physical states, each associated with a different phenotype; propagation of one of these traits is achi…	chrII:4612989-4626103
F52D1.3	13.8143	5.91634	7.47827	6.42767	112.587	182.916	143.575	222.88	4.33898	1.66911e-05	WBGene00004127		abu-12	The protein product of this gene is predicted to contain a glutamine/asparagine (Q/N)-rich ('prion') domain, by the algorithm of Michelitsch and Weissman (as of the WS77 release of WormBase, i.e., in wormpep77). | Proteins bearing such domains can sometimes stably exist in at least two distinct physical states, each associated with a different phenotype; propagation of one of these traits is achi…	chrX:450445-457648
F54E2.3b	1077.9	799.099	791.963	745.266	1661.5	1762.02	1852.94	1869.57	1.07956	0.000137401	WBGene00004130		ketn-1	The protein product of this gene is predicted to contain a glutamine/asparagine (Q/N)-rich ('prion') domain, by the algorithm of Michelitsch and Weissman (as of the WS77 release of WormBase, i.e., in wormpep77). | Proteins bearing such domains can sometimes stably exist in at least two distinct physical states, each associated with a different phenotype; propagation of one of these traits is achi…	chrV:2782398-2799813
F57B9.9	24.6112	12.8233	22.529	10.3844	313.598	431.035	314.895	502.108	4.53576	1.26845e-05	WBGene00004133		abu-13	The protein product of this gene is predicted to contain a glutamine/asparagine (Q/N)-rich ('prion') domain, by the algorithm of Michelitsch and Weissman (as of the WS77 release of WormBase, i.e., in wormpep77). | Proteins bearing such domains can sometimes stably exist in at least two distinct physical states, each associated with a different phenotype; propagation of one of these traits is achi…	chrIII:6941888-6944738
R09B5.5	133.527	70.446	52.1157	61.476	1679.28	1888.39	2009.2	2847.18	4.79981	7.76044e-06	WBGene00004139		pqn-54	The protein product of this gene is predicted to contain a glutamine/asparagine (Q/N)-rich ('prion') domain, by the algorithm of Michelitsch and Weissman (as of the WS77 release of WormBase, i.e., in wormpep77). | Proteins bearing such domains can sometimes stably exist in at least two distinct physical states, each associated with a different phenotype; propagation of one of these traits is achi…	chrV:1464990-1466350
R09F10.7	15.6819	8.36585	5.24162	10.3025	252.249	299.125	315.872	450.1	5.13253	9.10027e-06	WBGene00004141		pqn-57	The protein product of this gene is predicted to contain a glutamine/asparagine (Q/N)-rich ('prion') domain, by the algorithm of Michelitsch and Weissman (as of the WS77 release of WormBase, i.e., in wormpep77). | Proteins bearing such domains can sometimes stably exist in at least two distinct physical states, each associated with a different phenotype; propagation of one of these traits is achi…	chrX:8319668-8320986
R11G11.7	53.7336	51.7918	45.1084	49.3324	225.541	232.177	181.528	175.503	2.01838	2.5209e-06	WBGene00004144		pqn-60	The protein product of this gene is predicted to contain a glutamine/asparagine (Q/N)-rich ('prion') domain, by the algorithm of Michelitsch and Weissman (as of the WS77 release of WormBase, i.e., in wormpep77). | Proteins bearing such domains can sometimes stably exist in at least two distinct physical states, each associated with a different phenotype; propagation of one of these traits is achi…	chrV:504039-504616
T06E4.11	12.7409	8.4159	9.77893	7.50244	114.263	138.529	171.795	151.574	3.91929	1.37577e-06	WBGene00004146		pqn-63	The protein product of this gene is predicted to contain a glutamine/asparagine (Q/N)-rich ('prion') domain, by the algorithm of Michelitsch and Weissman (as of the WS77 release of WormBase, i.e., in wormpep77). | Proteins bearing such domains can sometimes stably exist in at least two distinct physical states, each associated with a different phenotype; propagation of one of these traits is achi…	chrV:9616032-9617539
T23F1.6	55.9725	66.3093	60.874	32.0531	139.51	169.216	143.703	236.856	1.69846	0.00118791	WBGene00004153		pqn-71	The protein product of this gene is predicted to contain a glutamine/asparagine (Q/N)-rich ('prion') domain, by the algorithm of Michelitsch and Weissman (as of the WS77 release of WormBase, i.e., in wormpep77). | Proteins bearing such domains can sometimes stably exist in at least two distinct physical states, each associated with a different phenotype; propagation of one of these traits is achi…	chrV:15465677-15467074
W01B11.5a	33.5503	18.7371	21.1317	29.3172	110.048	131.781	133.331	137.661	2.35419	2.99834e-05	WBGene00004154		pqn-72	The protein product of this gene is predicted to contain a glutamine/asparagine (Q/N)-rich ('prion') domain, by the algorithm of Michelitsch and Weissman (as of the WS77 release of WormBase, i.e., in wormpep77). | Proteins bearing such domains can sometimes stably exist in at least two distinct physical states, each associated with a different phenotype; propagation of one of these traits is achi…	chrI:3269403-3277655
W01B11.5b	75.0352	25.1344	26.9804	31.045	106.3	127.394	111.93	142.756	1.77445	0.00336247	WBGene00004154		pqn-72	The protein product of this gene is predicted to contain a glutamine/asparagine (Q/N)-rich ('prion') domain, by the algorithm of Michelitsch and Weissman (as of the WS77 release of WormBase, i.e., in wormpep77). | Proteins bearing such domains can sometimes stably exist in at least two distinct physical states, each associated with a different phenotype; propagation of one of these traits is achi…	chrI:3269403-3280883
W01C9.3a	10.1059	10.5929	7.84141	6.24677	17.9165	15.9843	16.562	18.7801	1.02159	0.00145628	WBGene00004155		pqn-73	The protein product of this gene is predicted to contain a glutamine/asparagine (Q/N)-rich ('prion') domain, by the algorithm of Michelitsch and Weissman (as of the WS77 release of WormBase, i.e., in wormpep77). | Proteins bearing such domains can sometimes stably exist in at least two distinct physical states, each associated with a different phenotype; propagation of one of these traits is achi…	chrII:8540720-8545452
W02A2.3	879.402	789.165	780.614	782.189	1908.68	1678.51	1988.6	1777.72	1.18507	2.35634e-06	WBGene00004156		pqn-74	pqn-74 encodes a protein with two chitin-binding peritrophin-A domains, separated by a glutamine/asparagine (Q/N)-rich ('prion') domain; like CEJ-1 and CPG-2, PQN-74 might participate in eggshell synthesis and early embryonic development, and PQN-74's peritrophin-A domains might enable mechanical cross-linking of chitin. | The protein product of this gene is predicted to contain a glutamine/aspar…	chrIV:13329536-13331388
Y105C5A.3	282.689	192.189	328.715	251.992	565.496	617.882	743.033	716.911	1.34253	0.000377358	WBGene00004158		pqn-76	The protein product of this gene is predicted to contain a glutamine/asparagine (Q/N)-rich ('prion') domain, by the algorithm of Michelitsch and Weissman (as of the WS77 release of WormBase, i.e., in wormpep77). | Proteins bearing such domains can sometimes stably exist in at least two distinct physical states, each associated with a different phenotype; propagation of one of these traits is achi…	chrIV:15579086-15580161
Y105C5A.5	288.741	208.555	365.086	273.371	608.15	670.408	813.505	775.969	1.35508	0.00040339	WBGene00004159		pqn-78	The protein product of this gene is predicted to contain a glutamine/asparagine (Q/N)-rich ('prion') domain, by the algorithm of Michelitsch and Weissman (as of the WS77 release of WormBase, i.e., in wormpep77). | Proteins bearing such domains can sometimes stably exist in at least two distinct physical states, each associated with a different phenotype; propagation of one of these traits is achi…	chrIV:15593960-15595035
Y105C5A.6	284.095	200.409	336.228	257.971	558.494	604.092	794.901	779.433	1.35089	0.000546061	WBGene00004160		pqn-79	The protein product of this gene is predicted to contain a glutamine/asparagine (Q/N)-rich ('prion') domain, by the algorithm of Michelitsch and Weissman (as of the WS77 release of WormBase, i.e., in wormpep77). | Proteins bearing such domains can sometimes stably exist in at least two distinct physical states, each associated with a different phenotype; propagation of one of these traits is achi…	chrIV:15595570-15596645
ZC15.8	894.122	773.411	829.138	818.714	3538.08	3523.17	3006.76	3736.43	2.05519	2.31115e-07	WBGene00004173		pqn-94	Prion-like-(Q/N-rich)-domain-bearing protein
ZK1067.7	55.3664	41.1824	24.0665	39.6711	1009.75	1252.82	1076.7	1435.33	4.94411	1.86301e-06	WBGene00004174		abu-14	The protein product of this gene is predicted to contain a glutamine/asparagine (Q/N)-rich ('prion') domain, by the algorithm of Michelitsch and Weissman (as of the WS77 release of WormBase, i.e., in wormpep77). | Proteins bearing such domains can sometimes stably exist in at least two distinct physical states, each associated with a different phenotype; propagation of one of these traits is achi…	chrII:9225178-9227233
C06E8.3b	155.692	141.637	100.686	106.25	305.786	239.852	262.599	229.845	1.05749	0.00104391	WBGene00004182		prk-1	Pim (mammalian oncogene) Related Kinase	chrIII:6996482-6997358
C45B2.7	48.6899	29.7929	31.3564	22.9116	247.549	207.204	215.784	311.621	2.92311	3.0754e-05	WBGene00004219		ptr-4	ptr-4 encodes a nematode-specific member of the sterol sensing domain (SSD) proteins, distantly paralogous to Drosophila PATCHED (PTC) and human PTCH (OMIM:601309, mutated in basal cell nevus syndrome); PTR-4 is strongly required for normal molting from L4 to adult stages male tail development (a role conserved in C. briggsae); PTR-4 is also required for normal endocytosis of yolk by oocytes, adu…	chrX:6060757-6065986
F55F8.1.1	7.9473	4.73435	5.46241	4.02325	29.9903	25.4067	24.564	43.7327	2.48779	0.000120946	WBGene00004224		ptr-10	ptr-10 encodes an ortholog of Drosophila and human PTCHD3, which defines one of seven paralogous families of sterol sensing domain (SSD) proteins; PTR-10 is weakly required for normal molting from L4 to adult stages; however, PTR-10 in conjunction with PTR-1 and PTR-6 is strongly required for both molting and viability, with triple ptr-1/-6/-10 RNAi animals showing pronounced molting defects and …	chrI:5662284-5667144
F55F8.1.2	7.73986	3.34148	3.24788	4.70326	33.904	26.6781	30.5135	39.0884	2.85376	9.99716e-05	WBGene00004224		ptr-10	ptr-10 encodes an ortholog of Drosophila and human PTCHD3, which defines one of seven paralogous families of sterol sensing domain (SSD) proteins; PTR-10 is weakly required for normal molting from L4 to adult stages; however, PTR-10 in conjunction with PTR-1 and PTR-6 is strongly required for both molting and viability, with triple ptr-1/-6/-10 RNAi animals showing pronounced molting defects and …	chrI:5662143-5667144
F56C11.2	58.4059	52.6819	58.0136	63.2013	171.365	161.993	164.456	214.367	1.60968	5.84393e-06	WBGene00004225		ptr-11	ptr-11 encodes a nematode-specific member of the sterol sensing domain (SSD) proteins, distantly paralogous to Drosophila PATCHED (PTC) and human PTCH (OMIM:601309, mutated in basal cell nevus syndrome); PTR-11 is required for normal growth to full size, locomotion, and vulval morphogenesis.	chrI:160172-166819
T21H3.2	12.1055	17.5319	15.6849	11.9014	59.7711	66.9107	47.0121	84.5591	2.16213	7.09824e-05	WBGene00004230		ptr-16	ptr-16 encodes a nematode-specific member of the sterol sensing domain (SSD) proteins, distantly paralogous to Drosophila PATCHED (PTC) and human PTCH (OMIM:601309, mutated in basal cell nevus syndrome); PTR-16 is partially required for normal molting from L2 to L3 larval stages; however, PTR-16 and PTR-1 together are strongly required for both molting and viability, with double ptr-1/-16 RNAi an…	chrV:1170129-1174814
Y38F1A.3	9.98135	17.0893	6.41748	7.74604	98.8949	104.632	81.8284	120.963	3.39006	4.80861e-05	WBGene00004232		ptr-18	ptr-18 encodes a nematode-specific member of the sterol sensing domain (SSD) proteins, distantly paralogous to Drosophila PATCHED (PTC) and human PTCH (OMIM:601309, mutated in basal cell nevus syndrome); PTR-18 is strongly required for normal molting from L3 to adult stage (a role conserved in C. briggsae); PTR-18 is also required for male tail development and vulval morphogenesis, and (partly) f…	chrII:12965568-12978156
ZK270.1	213.314	184.336	201.896	198.784	492.177	550.621	450.164	599.302	1.38346	9.09149e-06	WBGene00004237		ptr-23	ptr-23 encodes a nematode-specific member of the sterol sensing domain (SSD) proteins, distantly paralogous to Drosophila PATCHED (PTC) and human PTCH (OMIM:601309, mutated in basal cell nevus syndrome); PTR-23 is strongly required for normal molting from L4 to adult stages (a role conserved in C. briggsae); PTR-23 is also required for normal male tail development, vulval morphogenesis, adult ala…	chrI:14909240-14913073
T05C12.10	40.7227	4.76998	4.01474	10.5074	159.453	158.259	205.256	359.421	4.44839	0.00153379	WBGene00004264		qua-1	qua-1 encodes a hedgehog-like protein, with (from N- to C-terminus) a signal sequence, a Qua domain, a 5W repeat, an extended region of low-complexity sequence, and a Hint/Hog domain; QUA-1 is conserved among nematodes from Caenorhabditis to Brugia; QUA-1 is expressed prior to molting in hyp1 to hyp11 hypodermal cells, but not in seam cells, and ceases to be expressed after each molting cycle or …	chrII:8198803-8204005
T24C2.1	3.40574	4.59189	2.1548	4.20716	4.62667	13.582	10.9047	14.414	1.53061	0.0145823	WBGene00004301		ram-5	ram-5 encodes a novel transmembrane protein; during male tail development, ram-5 activity is required in ray structural cells for proper sensory ray morphogenesis; a RAM-5::GFP fusion protein is expressed in all of the ray structural cells of the male tail, as well as additional sensory support cells in both hermaphrodites and males, including those of the inner labial sensilla as well as the ADE…	chrX:14550138-14556300
F53F4.6a	2.46078	2.47718	2.41002	2.5301	7.18212	6.62704	5.17056	3.92701	1.17512	0.000994039	WBGene00004328		rdy-2	Rod-like lethal, DYe-filling defective	chrV:13598668-13601144
F59A6.6a	366.381	340.603	307.887	331.48	1194.77	1150.11	936.487	1035.58	1.67731	2.07228e-06	WBGene00004382		rnh-1.0	rnh-1.0 encodes a putative RNAse H that is predicted, by phylogenetic profiling, to be mitochondrial.	chrII:4995551-4996442
F59A6.6b	312.812	300.04	266.667	297.522	941.713	1021.49	780.614	918.591	1.63336	2.48134e-06	WBGene00004382		rnh-1.0	Proteins localized to a given organelle by experiments tend to share a characteristic phylogenetic distribution of their homologs, called a phylogenetic profile. | For instance, mitochondrial proteins can be identified effectively by their phylogenetic profiles. | By applying phylogenetic profile analysis to the C. elegans genome, Eisenberg and coworkers inferred that this gene, along with 2-4% o…	chrII:4995551-4996311
F59A6.6d	181.831	163.057	142.003	163.676	468.603	401.836	356.939	377.152	1.30026	2.45943e-05	WBGene00004382		rnh-1.0	Proteins localized to a given organelle by experiments tend to share a characteristic phylogenetic distribution of their homologs, called a phylogenetic profile. | For instance, mitochondrial proteins can be identified effectively by their phylogenetic profiles. | By applying phylogenetic profile analysis to the C. elegans genome, Eisenberg and coworkers inferred that this gene, along with 2-4% o…	chrII:4995679-4997289
Y57A10A.11	1474.91	1176.09	1154.23	1349.47	11949.8	15253.2	13326.2	15805.2	3.44863	1.5103e-07	WBGene00004394		rol-1	rol-1 encodes a nematode cuticular collagen required for normal body morphology at the adult stage of development; rol-1 expression is under the control of the heterochronic pathway, as heterochronic mutants that synthesize adult cuticle early produce animals that roll as larvae, while heterochronic mutants that fail to execute normal adult development never display the roller phenotype.	chrII:12172573-12176071
ZK1290.3a	86.6518	14.2068	4.44176	16.0274	1542.62	1495.25	1509.14	2477.56	6.63807	0.000318627	WBGene00004398		rol-8	rol-8 encodes a collagen that is enriched in dauer larvae; mutations cause adults to become left-handed rollers.	chrII:7544106-7545332
Y60A3A.18	999.743	1011.12	901.726	930.567	3064.71	3216.7	2855.31	2869.73	1.64334	1.19573e-07	WBGene00004810		skr-4	Both skr-3 and skr-4 are on the right arm of chromosome V, which perhaps reflects a local gene duplication from which they might have arisen. | SKR-4 may, like Skp1p, function within a particular SCF ubiquitin-ligase (E3) complex by binding both a cullin (a homolog of S. cerevisiae Cdc53) and an F box protein (through direct interaction with an F box motif). | Expression of a SKR-4::GFP reporter …	chrV:19924224-19925030
F47H4.10	23.7164	23.6091	23.8224	27.9874	72.172	58.8576	54.8359	63.7185	1.32829	1.40482e-05	WBGene00004811		skr-5	SKR-5, in two-hybrid assays, does not bind to any known C. elegans cullins (CUL-1 through CUL-6); likewise, when expressed in mammalian cells, SKR-5 is not coimmunoprecipitated with CUL-1 through CUL-4. | SKR-5 may, like Skp1p, function within a particular SCF ubiquitin-ligase (E3) complex by binding both a cullin (a homolog of S. cerevisiae Cdc53) and an F box protein (through direct interaction…	chrV:17347906-17348712
F55H12.1	3.07818	2.24519	2.13831	4.36345	22.5885	22.9988	25.2781	20.1186	3.00011	1.91292e-05	WBGene00004901		snf-2	Na(+)/Cl(-)-dependent betain transporter	chrI:8871839-8875253
Y46G5A.25	2.4293	2.51031	2.43211	2.56067	18.3189	14.2158	12.8513	13.9679	2.56636	4.50563e-07	WBGene00004903		snf-4	Sodium: Neurotransmitter symporter Family	chrII:12832915-12835824
Y46G5A.30	118.126	92.9132	113.277	120.279	462.428	415.78	444.155	524.089	2.05635	1.57942e-06	WBGene00004904		snf-5	Sodium: Neurotransmitter symporter Family	chrII:12861948-12865821
Y32F6A.2	15.2556	10.7641	20.1654	15.5831	54.5158	59.0918	52.6699	50.6883	1.84521	7.22285e-05	WBGene00004909		snf-10	snf-10 encodes a member of the sodium:neurotransmitter symporter family.	chrV:10438366-10440795
C08A9.1	324.851	313.032	277.221	292.864	3606.98	3308.63	3124.47	3279.51	3.46362	3.39314e-09	WBGene00004932		sod-3	sod-3 encodes a iron/manganese superoxide dismutase, predicted to be mitochondrial, that might defend against oxidative stress and promote normal lifespan; sod-3 mRNA levels are diminished by mutation of daf-16 and chromatin immunoprecipitation (ChIP) studies demonstrate that DAF-16 can directly bind the sod-3 promoter; heterologously expressed SOD-3 in E. coli protects against methyl viologen-in…	chrX:17092718-17094223
ZK524.1	163.38	168.055	244.277	220.357	448.708	489.037	471.956	571.2	1.33071	0.000176304	WBGene00004958		spe-4	spe-4 encodes a transmembrane protein that is a divergent member of the presenilin family of proteins that have been implicated in early-onset Alzheimer's disease (OMIM:104300); spe-4 activity is required for proper formation and function of the fibrous body-membranous organelles that are asymmetrically localized to spermatids during spermatogeneis; spe-4 is also required for proper partitioning …	chrI:7454669-7456887
F53G12.6	7.31173	2.14567	2.07586	12.5145	56.1526	52.4439	53.0705	52.8551	3.57673	0.00150465	WBGene00004962		spe-8	spe-8 is predicted to encode a non-receptor tyrosine kinase with a SH2 domain; spe-8 is required for hermaphrodite spermatogenesis or sperm activation but not for male-derived sperm activation (sperm activation is the morphogenesis of a round non-motile spermatid to an amoeboid crawling sperm); however, mutant hermaphrodite spe-8 spermatids can transactivate and form functional sperm during matin…
C17D12.6a	4.34391	11.3332	10.2391	14.6515	37.3878	43.7777	41.863	49.5341	2.21102	0.00128856	WBGene00004963		spe-9	spe-9 encodes an EGF repeat-containing protein with a short intracellular domain; SPE-9 is required autonomously in sperm for fertilization, and by homology, likely mediates an adhesive or signaling event necessary for proper oocyte fertilization; spe-9 mRNA is detected solely in animals that are engaged in spermatogenesis; in spermatids, SPE-9 is found at or near the cell surface; following sper…	chrI:11582743-11586069
C17D12.6b	2.58087	11.6294	3.42645	9.28094	41.6306	38.0522	38.0831	42.996	2.85204	0.00175445	WBGene00004963		spe-9	spe-9 encodes an EGF repeat-containing protein with a short intracellular domain; SPE-9 is required autonomously in sperm for fertilization, and by homology, likely mediates an adhesive or signaling event necessary for proper oocyte fertilization; spe-9 mRNA is detected solely in animals that are engaged in spermatogenesis; in spermatids, SPE-9 is found at or near the cell surface; following sper…	chrI:11582743-11584478
AC3.10	27.6934	23.359	26.6848	27.9014	81.4065	84.8836	80.3712	84.2457	1.65051	1.94243e-07	WBGene00004964		spe-10	spe-10 encodes a DHHC-CRD family zinc-finger transmembrane protein with homologs in other eukaryotes and is predicted to be a palmitoyl transferase; spe-10 is required during spermatogenesis and thus for fertility; specifically, spe-10 is required for the proper biogenesis and functioning of specialized Golgi-derived fibrous body-membranous organelle (FB-MO) complexes during spermatid formation; …	chrV:10384157-10385711
F48C1.7	157.37	118.679	110.048	151.171	672.204	688.657	601.757	611.85	2.27488	2.95206e-06	WBGene00004965		spe-11	spe-11 encodes a novel protein that is required for early embryonic development and for regulating the dynamic morphology of sperm pseudopods; although the precise biological role of SPE-11 is not yet known, SPE-11 is one of the few paternally provided proteins known to be essential for embryogenesis, and may constitute a sperm-associated factor required for oocyte activation; SPE-11 is first det…	chrI:5330576-5332175
T02E1.1	35.7695	16.7863	18.7031	26.2938	49.9233	58.2328	50.6883	52.8223	1.18008	0.00344052	WBGene00004966		spe-12	spe-12 encodes a novel protein with a single transmembrane domain; spe-12 is required for hermaphrodite spermatogenesis or sperm activation but not for male-derived sperm activation (sperm activation is the morphogenesis of a round non-motile spermatid to an amoeboid crawling sperm); however, mutant hermaphrodite spe-12 spermatids can transactivate and form functional sperm during mating with mal…	chrI:8224608-8226299
F47G6.4	164.616	137.71	145.725	170.351	412.022	534.054	513.056	489.314	1.65427	5.34027e-06	WBGene00004969		spe-15	spe-15 encodes an unconventional myosin, and is homologous to Drosophila and mouse myosin VI as well as the human gene MYOSIN VI (MYO6; OMIM:600970), which when mutated leads to a disease that affects hearing; spe-15 is required during spermiogenesis or sperm activation for the asymmetric partitioning of organelles like the mitochondria and specialized structures called the fibrous-body membranou…	chrI:1446666-1465340
ZK617.3	25.4144	15.5202	17.9237	30.6651	161.623	152.341	107.179	181.087	2.77653	5.87753e-05	WBGene00004971		spe-17	spe-17 is predicted to encode a hydrophilic serine/threonine rich protein with no significant homology to any known protein; spe-17 is required for the proper development of spermatids into sperm during spermatogenesis and thus for fertility; specifically, spe-17 is required for the correct partitioning of organelles and sperm components into specialized Golgi-derived fibrous body-membranous orga…	chrIV:12013451-12014050
R10H10.2	34.1518	31.43	31.455	44.2111	127.169	132.977	127.127	141.961	1.9189	4.25661e-06	WBGene00004972		spe-26	spe-26 encodes a Kelch motif-containing protein similar to the Drosophila proteins kelch and diablo and the Limulus (horseshoe crab) actin-bundling protein scruin; SPE-26 activity is required for several processes including embryogenesis, spermatogenesis, thermotolerance, and regulation of lifespan; SPE-26 mRNA is detected in spermatogonial cells and spermatocytes, but not in spermatids.	chrIV:10389577-10391945
F25H8.7	5.50515	14.503	7.70001	5.29307	21.6612	19.6441	17.4876	20.3449	1.38497	0.00678242	WBGene00004974		spe-29	spe-29 is predicted to encode a small and novel transmembrane protein that is required for hermaphrodite spermiogensis or sperm activation but not for male-derived sperm activation (sperm activation is the morphogenesis of a round non-motile spermatid to an amoeboid crawling sperm); however, mutant hermaphrodite spe-29 spermatids can transactivate and form functional sperm during mating with male…	chrIV:9933910-9934629
T08A9.12	1633.98	1519.74	1346.64	1472.38	4845.36	4656.07	3925.82	4041.6	1.54598	3.31741e-06	WBGene00004987		spp-2	spp-2 is orthologous to the human gene INTERFERON GAMMA RECEPTOR 2 (INTERFERON GAMMA TRANSDUCER 1) (IFNGR2; OMIM:147569), which when mutated leads to disease.	chrX:7315995-7316773
ZK616.9	10.0477	10.2661	3.88256	2.29899	56.4485	62.0037	35.6577	58.4746	3.2381	0.00120467	WBGene00004992		spp-7	SaPosin-like Protein family	chrIV:5412887-5415762
T25C12.2	2.24194	2.26208	2.29404	2.42735	52.5658	66.9827	56.7724	57.3943	4.65801	1.44101e-09	WBGene00004994		spp-9	SaPosin-like Protein family	chrX:11487788-11488178
T25D10.3	5.17359	2.08052	2.06788	2.06375	6.59298	8.02356	7.50036	8.22429	1.53762	0.0038902	WBGene00004996		spp-11	SaPosin-like Protein family	chrII:6405391-6407346
F08F1.6	20.9011	9.67635	14.5596	7.7566	172.11	126.602	125.676	243.422	3.70823	7.64656e-05	WBGene00004998		spp-13	SaPosin-like Protein family	chrX:8417419-8418451
K04A8.8	2.32487	2.36985	2.41085	2.29265	3.56265	6.84597	10.3257	6.23626	1.42214	0.00413314	WBGene00005005		spp-20	SaPosin-like Protein family	chrV:6556653-6558310
F26F4.2	241.779	209.419	186.012	231.341	1136.92	1120.97	943.288	1220.54	2.34885	9.07711e-07	WBGene00005012		F26F4.2	F26F4.2 encodes a novel protein with high similarity to C. elegans F37A8.1 and C. briggsae CBG18186.	chrIII:4911228-4911948
C01B12.1	1134.9	1076.37	1184.61	1232.97	5952.83	5725.67	5651.94	7256.55	2.40344	2.32971e-07	WBGene00005017		sqt-2	sqt-2 encodes a collagen required for normal alae formation and body morphology; sqt-2 mutants exhibit a slightly dumpy phenotype and the bodies of mutants are helically twisted.	chrII:23328-24457
F28C12.3	2.31084	3.28441	2.32102	2.33101	6.30158	8.36884	5.55581	5.56709	1.32797	0.000393085	WBGene00005045		sra-19	Serpentine Receptor, class A (alpha)	chrI:12694406-12695934
F26G5.3	7.31719	9.3484	8.7153	16.0047	25.8313	22.0561	31.7831	19.6176	1.30461	0.00386382	WBGene00005100		srd-22	Serpentine Receptor, class D (delta)	chrV:4954250-4955989
Y40H7A.5	13.4872	9.72631	8.12435	14.9257	33.0002	27.6752	33.4298	24.3669	1.38686	0.00097001	WBGene00005101		srd-23	Serpentine Receptor, class D (delta)	chrIV:15179922-15182953
T26E4.12	36.1491	38.7005	32.7368	46.228	94.2512	90.6401	98.3707	129.757	1.42166	0.000103158	WBGene00005105		srd-27	Serpentine Receptor, class D (delta)	chrV:15803383-15804451
M01B2.2	65.2624	38.5722	37.3968	40.996	107.88	97.1123	85.2257	106.493	1.15569	0.00129429	WBGene00005106		srd-28	Serpentine Receptor, class D (delta)	chrV:15250604-15251671
R186.2a	2.09231	4.73139	2.126	5.99653	18.4132	18.6374	17.3894	19.879	2.46912	0.000767971	WBGene00005113		srd-35	Serpentine Receptor, class D (delta)	chrV:12964376-12966022
F15A2.3	3.67825	5.29241	4.83021	7.05658	12.0897	12.8513	12.3609	8.78678	1.16715	0.0023461	WBGene00005129		srd-51	Serpentine Receptor, class D (delta)	chrX:13482649-13484913
K02A2.2	3.81339	3.22228	2.93314	4.86272	6.8554	9.60964	11.5036	13.0107	1.4535	0.00130935	WBGene00005133		srd-55	7TM chemoreceptor, srd family	chrII:7408387-7410900
C18F10.5	2.38958	2.30872	2.22787	4.74138	5.95551	6.51029	5.88777	6.58209	1.1721	0.00436794	WBGene00005160		srg-2	srg-2 encodes a predicted seven transmembrane domain G protein-coupled chemosensory receptor; an SRG-2::GFP fusion protein is expressed exclusively in the cilia of ASK sensory neurons, which are believed to be involved in chemotaxis to lysine and sensory regulation of egg laying; localization of SRG-2 to ASK cilia does not appear to depend upon wild-type activity of either odr-4 or odr-8.	chrIII:6258590-6260215
T07H8.5	2.03589	3.9314	2.05398	2.14797	22.0028	12.0731	10.7553	11.0547	2.4512	0.000334447	WBGene00005188		srg-31	7TM chemoreceptor, srg family	chrV:6950835-6953897
T11F9.17	2.00105	4.66372	3.94199	3.63164	9.5028	9.62196	7.89722	5.30118	1.21014	0.0109073	WBGene00005235		srh-9	Serpentine Receptor, class H	chrV:11478413-11479243
F19F10.2	2.2195	2.16038	2.10245	2.17021	7.15808	4.38048	3.45707	3.51865	1.03095	0.00564743	WBGene00005534		sri-22	Serpentine Receptor, class I	chrV:7555810-7557387
Y32G9A.4	27.7064	27.9216	18.3127	28.979	125.526	121.709	107.871	111.703	2.20216	1.07619e-05	WBGene00005644		srp-3	srp-3 encodes a functional serpin (serine protease inhibitor)	chrV:1908896-1910692
F09C6.5	6.6069	2.01732	5.56709	3.84781	26.6082	30.4392	25.0967	29.3262	2.75696	0.000370795	WBGene00005650		srp-9	SeRPin	chrV:16894230-16895553
F09C6.4	12.5905	5.47296	4.85431	12.4912	31.9075	36.1339	30.6994	29.1716	1.98726	0.00190053	WBGene00005651		srp-10	SeRPin wb|none available [F09C6.4]	chrV:16896358-16897728
R07B5.3a	4.97786	3.43258	2.12077	2.12862	23.3196	29.1531	26.5775	25.3956	3.13459	4.99821e-05	WBGene00005703		sru-40	Serpentine Receptor, class U	chrV:9832431-9834000
R07B5.3b	2.45435	4.42731	6.40539	5.53751	34.3513	23.9246	21.4469	25.232	2.54307	0.000283295	WBGene00005703		sru-40	Serpentine Receptor, class U	chrV:9832431-9833343
R07B5.3d	6.65467	2.06546	4.60945	3.06377	30.9789	26.943	28.172	27.24	2.92204	0.000211569	WBGene00005703		sru-40	Serpentine Receptor, class U	chrV:9832431-9832923
T10H4.6	1.98454	1.99122	1.98244	1.97744	5.49162	5.33292	6.41602	7.21752	1.61299	4.03259e-06	WBGene00005764		srw-17	7TM chemoreceptor, srw family	chrV:15275443-15276900
Y57G7A.4	3.44294	2.1582	2.15653	2.12	12.3956	15.3156	12.1673	11.482	2.40217	1.66541e-05	WBGene00005813		srw-66	7TM chemoreceptor, srw family	chrII:1269521-1271914
Y43B11AL.2a	6.31671	2.08128	3.10259	2.10892	6.72567	6.37251	6.65919	6.23814	1.09284	0.0271837	WBGene00005941		srx-50	7TM chemoreceptor, srx family	chrIV:7058263-7059911
C29F3.6	22.2306	18.4484	13.9435	19.2558	53.3088	54.7326	50.5993	54.8452	1.55008	3.71108e-05	WBGene00005949		srx-58	7 transmembrane receptor (rhodopsin family)
K07C6.11	7.63021	7.69863	7.48489	11.1496	25.5373	19.0296	17.1666	11.5918	1.07551	0.00763781	WBGene00005959		srx-68	7TM chemoreceptor, srx family	chrV:3912809-3914597
E03H12.10	2521.37	1722.92	1835.43	2230.25	8818.2	8193.42	7092.23	8771.88	1.99542	9.61044e-06	WBGene00006038		ssp-9	Sperm Specific family, class P	chrIV:4994325-4994739
T28H11.6	689.485	512.08	547.162	638.376	2502.82	2124.29	2028.87	2325.55	1.91706	3.7474e-06	WBGene00006040		ssp-11	ssp-11 encodes a sperm-specific protein; loss of ssp-11 activity via RNAi has been reported to result in moderately increased fat content.	chrIV:4999432-4999853
T27A3.3	1416.8	1033.58	1037.74	1274.9	6838.55	6237.71	5537.87	6893.15	2.42877	1.88027e-06	WBGene00006044		ssp-16	Sperm Specific family, class P	chrI:6102032-6102465
C55C2.2	3096.27	2181.7	2089.76	2583.88	11368	10313.3	9143.09	10395.9	2.06378	7.36229e-06	WBGene00006047		ssp-19	ssp-19 encodes a member of the C. elegans sperm-specific protein (ssp) family; loss of ssp-19 function via RNAi has been reported to result in a moderate increase of fat content; in situ hybridization experiments detect ssp-19 mRNA in the spermatheca; the SSP-19 crystal structure has been determined and reveals monomer-monomer interactions between SSP-19 molecules to be strikingly different from …	chrI:2562658-2563049
ZK1225.6	279.238	227.525	226.455	258.377	1022.54	963.964	798.706	912.76	1.89869	1.94465e-06	WBGene00006048		ssp-31	Sperm Specific family, class P	chrI:13219086-13219545
F32B6.7	46.1151	44.2004	37.6751	43.7577	168.65	135.943	217.545	152.483	1.95556	1.69471e-05	WBGene00006049		ssp-32	Sperm Specific family, class P wb|Sperm-specific class P protein 32 [Source:UniProtKB/Swiss-Prot;Acc:O45433] [F32B6.7]	chrIV:9895407-9896147
K07F5.11	3964.04	3005.61	2817.11	3126.87	11658.4	12871.2	12386.1	12525.1	1.9483	2.26315e-06	WBGene00006050		ssq-1	Sperm-Specific family, class Q	chrIV:9852554-9853558
T28H11.5	3930.76	2980.56	2708.56	3198.39	12289.6	13043.9	13057.5	12507	2.00272	2.42756e-06	WBGene00006051		ssq-2	Sperm-Specific family, class Q	chrIV:4996142-4997553
ZC477.1	2467.57	1915.21	1649.58	2094.09	10313.3	9880.65	10672.2	10527.2	2.36346	1.34282e-06	WBGene00006052		ssq-3	Sperm-Specific family, class Q wb|Protein SSQ-3 [Source:RefSeq peptide;Acc:NP_501113] [ZC477.1]	chrIV:7111632-7112861
T28H11.1	2454.01	1950.37	1755.25	2113.32	10672.2	10761.8	10574.5	11694.8	2.41097	5.07282e-07	WBGene00006053		ssq-4	Sperm-Specific family, class Q	chrIV:5016481-5017762
F32B6.5	732.295	521.113	622.334	709.83	4358.09	4300.38	3908	4578.46	2.7395	4.96957e-07	WBGene00006056		sss-1	Sperm-Specific family, class S	chrIV:9892739-9893749
F47B8.11	250.004	207.204	254.742	273.135	1643.29	1489.85	1528.35	1487.81	2.64824	1.13278e-07	WBGene00006057		sss-2	Sperm-Specific family, class S	chrV:14346008-14346997
F54C1.9	122.664	90.2153	101.715	119.116	536.391	545.906	432.106	583.466	2.27623	3.40641e-06	WBGene00006058		sst-20	Sperm Specific Transcript	chrI:5006746-5007991
ZC513.12	177.71	181.872	157.043	172.915	803.212	881.673	664.479	832.284	2.20041	5.70099e-07	WBGene00006060		sth-1	SpermaTHecal expression	chrV:8052080-8053948
Y71H9A.2	1.97697	3.54543	2.93207	7.30303	9.58907	13.2383	11.7501	8.41407	1.59644	0.00905763	WBGene00006068		sto-6	Erythrocyte band 7 protein	chrX:11632407-11636508
T23D5.7	1.99845	2.01977	5.4476	2.0177	8.06726	9.27071	3.81608	11.1942	1.54253	0.0206453	WBGene00006086		str-19	7TM receptor	chrV:15743260-15744478
C09H5.4	4.10867	2.83485	3.3097	2.25918	10.0741	11.3049	6.51328	4.00688	1.27322	0.0164074	WBGene00006190		str-143	7TM chemoreceptor, str family	chrV:8068152-8069737
Y45G12C.12	5.17637	4.42365	2.07605	4.45313	8.57633	9.88033	19.3004	8.43833	1.50665	0.0103721	WBGene00006200		str-154	7TM chemoreceptor, str family	chrV:2557797-2560739
C07G3.3	2.16149	3.2514	4.51239	2.06421	39.3471	11.7909	12.9522	12.1091	2.52959	0.00227305	WBGene00006258		str-227	7TM chemoreceptor, str family	chrV:3518189-3519801
T10C6.1	2.51342	2.6809	2.55451	2.4126	8.98957	5.41939	2.49155	8.0941	1.14107	0.0351184	WBGene00006263		str-232	7TM receptor	chrV:16014509-16015752
C54D2.4a	37.9563	46.4284	30.9454	37.929	211.566	241.85	228.459	228.494	2.58367	8.69504e-07	WBGene00006310		sul-3	sul-3 is orthologous to the human gene ARYLSULFATASE B (ARSB; OMIM:253200), which when mutated leads to mucopolysaccharidosis type VI.	chrX:7827085-7834535
C54D2.4b.1	39.5082	38.1244	39.5653	48.3838	230.859	297.113	254.994	250.714	2.64265	3.2306e-07	WBGene00006310		sul-3	sul-3 is orthologous to the human gene ARYLSULFATASE B (ARSB; OMIM:253200), which when mutated leads to mucopolysaccharidosis type VI.	chrX:7827085-7833968
C54D2.4b.2	35.0265	29.9959	28.5245	35.3619	208.859	246.657	327.29	221.811	2.94626	1.89027e-06	WBGene00006310		sul-3	sul-3 is orthologous to the human gene ARYLSULFATASE B (ARSB; OMIM:253200), which when mutated leads to mucopolysaccharidosis type VI.	chrX:7827085-7833992
C09G9.4	39.3913	23.5405	24.6544	38.7071	136.676	130.25	116.931	154.098	2.12545	6.6737e-05	WBGene00006409		hdl-2	tag-19 superficially resembles aromatic-L-amino-acid/L-histidine decarboxylases; however, it is distantly related, being no closer to them than to glutamine decarboxylase/sphingosinge lyase (e.g., tag-38, spl-1); tag-19 thus might be termed a Pyridoxal-phosphate (PLP) dependent decarboxylase-like protei, but is missing the absolutely conserved Lys residue of all PLP-DCs (hence the -like would be …	chrIV:8874147-8876976
T13A10.11a.1	198.732	152.618	171.795	164.456	2028.87	1965.46	1968.43	2179.62	3.57131	1.44243e-08	WBGene00006416		sams-5	S-adenosylmethionine synthetase	chrIV:6277435-6279531
T13A10.11a.2	309.589	228.881	231.054	253.176	2657.1	3157.43	2774.89	3046.95	3.5157	8.78621e-08	WBGene00006416		sams-5	S-adenosylmethionine synthetase	chrIV:6277435-6279531
T13A10.11b.1	205.53	165.792	171.065	200.076	2245.17	2270.08	2185.74	2358.38	3.61485	8.82567e-09	WBGene00006416		sams-5	S-Adenosyl Methionine Synthetase wb|Probable S-adenosylmethionine synthase 5 [Source:UniProtKB/Swiss-Prot;Acc:Q27522] [T13A10.11b.1]	chrIV:6277435-6279531
T13A10.11b.2	201.068	155.93	158.458	173.922	2079.29	2177.03	2029.17	2200.67	3.62847	1.41223e-08	WBGene00006416		sams-5	S-Adenosyl Methionine Synthetase	chrIV:6277435-6279521
T13A10.11b.3	208.765	163.929	157.933	180.841	2102.69	2204.46	2087.84	2500.54	3.64891	4.52593e-08	WBGene00006416		sams-5	S-Adenosyl Methionine Synthetase	chrIV:6277435-6279521
R02C2.3	9.01117	28.4639	29.7033	16.1188	116.597	158.55	134.144	207.204	3.00768	0.000496669	WBGene00006419		oac-39	O-ACyltransferase homolog	chrV:246607-251746
ZK757.3a.1	91.6197	63.8925	71.9457	90.0952	375.796	456.839	485.988	476.806	2.5085	3.25332e-06	WBGene00006449		tag-76	alg-4 encodes an Argonaute (AGO) protein that is a member of the AGO clade of Argonaute small RNA-binding proteins; together with its paralog, alg-3, alg-4 is required for normal brood sizes at elevated temperatures, specifically for the process of spermiogenesis in which spermatids are converted to mobile ameboid sperm; alg-3/4 is also required for accumulation of male germline-specific 26G-RNAs…	chrIII:9887211-9891437
ZK757.3a.2	93.7442	63.4171	79.427	99.4947	480.171	579.487	569.164	611.36	2.75226	2.84052e-06	WBGene00006449		tag-76	alg-4 encodes an Argonaute (AGO) protein that is a member of the AGO clade of Argonaute small RNA-binding proteins; together with its paralog, alg-3, alg-4 is required for normal brood sizes at elevated temperatures, specifically for the process of spermiogenesis in which spermatids are converted to mobile ameboid sperm; alg-3/4 is also required for accumulation of male germline-specific 26G-RNAs…	chrIII:9887211-9891358
ZK757.3b	112.271	73.7021	99.6535	108.139	521.651	650.886	661.033	726.82	2.70929	4.00308e-06	WBGene00006449		tag-76	alg-4 encodes an Argonaute (AGO) protein that is a member of the AGO clade of Argonaute small RNA-binding proteins; together with its paralog, alg-3, alg-4 is required for normal brood sizes at elevated temperatures, specifically for the process of spermiogenesis in which spermatids are converted to mobile ameboid sperm; alg-3/4 is also required for accumulation of male germline-specific 26G-RNAs…	chrIII:9887211-9891355
ZK757.3c	7.43075	11.0148	7.10878	9.71805	29.7309	21.2112	20.6288	26.3135	1.47995	0.00029515	WBGene00006449		tag-76	alg-4 encodes an Argonaute (AGO) protein that is a member of the AGO clade of Argonaute small RNA-binding proteins; together with its paralog, alg-3, alg-4 is required for normal brood sizes at elevated temperatures, specifically for the process of spermiogenesis in which spermatids are converted to mobile ameboid sperm; alg-3/4 is also required for accumulation of male germline-specific 26G-RNAs…	chrIII:9890729-9891422
Y2C2A.1	2.40676	5.49277	2.2651	2.24248	6.69606	12.7409	8.58977	5.21975	1.458	0.0129129	WBGene00006453		tag-80	Temporarily Assigned Gene name	chrIV:7590561-7605898
T07H3.1	61.0638	49.8351	49.7356	58.6865	148.391	183.565	179.761	193.893	1.68499	6.15397e-06	WBGene00006464		bath-47	bath family	chrII:1601789-1604618
C30H6.2	31.9375	16.6597	19.3958	24.7395	129.069	136.703	115.986	125.757	2.49433	2.2482e-05	WBGene00006487		tag-141	tag-141/C30H6.2 encodes a putative zinc transporter orthologous to human SLC39A4 (OMIM:607059, mutated in acrodermatitis enteropathica).	chrIV:17364880-17366491
Y76A2A.1	100.08	87.6235	88.8536	112.23	536.077	555.72	531.339	559.781	2.4962	1.07762e-07	WBGene00006509		tag-164	Temporarily Assigned Gene name	chrIII:13459582-13460644
T28D6.2	314.104	292.12	261.808	297.426	713.836	780.858	697.389	615.817	1.26657	7.81609e-06	WBGene00006533		tba-7	tubulin alpha subunit	chrIII:11368415-11371775
F40F4.5	181.917	178.391	146.069	164.916	596.851	520.219	498.838	470.061	1.6353	3.86925e-06	WBGene00006535		tba-9	tba-9 encodes one of nine C. elegans alpha tubulins; by homology, TBA-9 is predicted to be a component of microtubules; as loss of tba-9 function via RNA-mediated interference (RNAi) does not result in any obvious abnormalities, TBA-9 likely functions redundantly with other alpha tubulins as a basic component of cellular architecture that may play additional roles in processes such as cell divisi…	chrX:3252963-3256176
Y47D3A.10	71.9861	53.0705	45.3908	63.0919	341.516	346.401	290.217	341.436	2.51634	3.78579e-06	WBGene00006553		tbx-34	tbx-34 encodes a diverged member of the T-box transcription factor family; by homology, TBX-34 is predicted to function as a transcriptional regulator during development, but as loss of tbx-34 activity via RNAi results in no obvious defects, the precise role of TBX-34 in C. elegans development and/or behavior is not yet known.	chrIII:11216395-11218260
ZK673.7	624.294	602.526	708.081	653.882	1507.05	1496.23	1360.54	1545.33	1.19167	1.61386e-06	WBGene00006583		tnc-2	tnc-2 encodes pharyngeal muscle troponin C, the calcium-binding component of the troponin complex of actin thin filaments; TNC-2 is essential for postembryonic development, and by homology, likely functions to regulate pharyngeal muscle contraction in response to changes in intracellular calcium; TNC-2 is expressed exclusively in pharyngeal muscle.	chrII:10466852-10468344
F42E11.4	307.033	293.785	307.294	317.023	1102.5	1165.25	928.731	1048.3	1.78829	3.13261e-07	WBGene00006584		tni-1	tni-1 encodes a member of the troponin family that affects body morphology, locomotion, egg laying, and epithelial morphogenesis in a large-scale RNAi analysis.	chrX:11375880-11377470
T08B1.2a	708.186	631.347	667.668	663.24	2447.18	2409.12	2477.56	2378.36	1.86375	3.6648e-09	WBGene00006589		tnt-4	TropoNin T	chrV:1989479-1992889
T08B1.2b	448.102	387.055	387.874	383.037	1445.96	1594.15	1513.77	1389.8	1.88903	1.54257e-07	WBGene00006589		tnt-4	TropoNin T	chrV:1990003-1992889
Y37A1B.13	4.92861	2.21752	3.26279	4.04299	8.80471	6.07129	5.35396	8.79466	1.03146	0.0154466	WBGene00006598		tor-2	tor-2 encodes a AAA ATPase that, along with TOR-1 and OOC-5, comprise the three C. elegans orthologs of human torsinA, mutations in which are associated with torsion dystonia (OMIM:605204); overexpression of TOR-2 in nematodes with polyglutamine repeat-induced protein aggregates indicates that TOR-2 can suppress protein aggregation, suggesting TOR-2 may play a role in regulation of protein foldin…	chrIV:13982684-13984166
C07G1.1	8.40602	8.22135	7.04818	10.8227	24.5439	20.1677	15.9867	28.5495	1.35536	0.000876781	WBGene00006620		svh-1	try-2 encodes a homolog of human TRYP1 and ELA2; mutation of human TRYP1 or ELA2 leads, respectively, to hereditary pancreatitis (OMIM:276000) or cyclic haematopoiesis (OMIM:162800).	chrIV:8206614-8213723
F33C8.3	299.125	280.333	254.881	272.888	629.469	631.347	530.552	513.572	1.05365	2.74264e-05	WBGene00006634		tsp-8	tsp-8 is orthologous to the human gene KANGAI 1 (SUPPRESSION OF TUMORIGENICITY 6, PROSTATE; CD82 ANTIGEN (R2 LEUKOCYTE ANTIGEN, ANTIGEN DETECTED BY MONOCLONAL AND ANTIBODY IA4)) (KAI1; OMIM:600623), which when mutated leads to disease.	chrX:14726626-14729482
F39C12.3b	182.152	183.054	169.919	174.05	403.685	503.259	492.8	590.151	1.47621	1.39333e-05	WBGene00006640		tsp-14	TetraSPanin family	chrX:4866683-4874657
F59G1.2	9.78382	11.1193	16.4301	7.74845	28.2236	27.4271	21.8572	21.0109	1.17047	0.00352398	WBGene00006644		tsp-18	transpanin	chrII:5904593-5906386
D2092.7	20.0844	8.88448	8.7397	14.4178	47.6276	49.9233	42.8459	55.7439	1.99514	0.000573052	WBGene00006645		tsp-19	transpanin	chrI:6616304-6618542
F09E10.11a	2442.75	2248.86	1716.99	1875.8	6397.2	6318.44	5622.54	5569.55	1.54018	2.03307e-05	WBGene00006650		tts-1	Transcribed Telomerase-like Sequence	chrX:1504131-1504841
F09E10.11b	2383.64	2213.16	1650.49	1728.11	5893.99	5845.79	5477.19	5463.91	1.52466	2.74846e-05	WBGene00006650		tts-1	Transcribed Telomerase-like Sequence	chrX:1504131-1504841
R05H5.8	45.3806	49.1191	48.3696	38.6383	414.505	301.969	316.113	413.978	2.98525	8.955e-07	WBGene00006651		tts-2	Transcribed Telomerase-like Sequence	chrII:10201125-10202230
F17C8.5	4.46398	2.37146	4.52848	8.67663	35.7837	37.929	26.5077	34.1744	2.88234	0.000355122	WBGene00006661		twk-6	twk-6 encodes one of 44 C. elegans TWK (two-P domain K+) potassium channel subunits that contain two pore-forming domains and four transmembrane domains; as loss of TWK-6 function via RNA-mediated interference (RNAi) does not result in any abnormalities, the precise role of TWK-6 in C. elegans development and/or behavior is not yet known; TWK-6 may, however, function redundantly with other TWK ch…
F20A1.7a	2.59585	6.99538	2.94211	6.58637	7.2531	12.7362	7.81849	10.5117	1.10783	0.0390516	WBGene00006666		twk-11	twk-11 encodes one of more than 40 TWK (two-P domain K+) potassium channels in C. elegans that contain two pore regions and four transmembrane domains; orthologous to C. briggsae CBG19123 with some similarity to Drosophila CG6004.	chrV:7028329-7036442
F20A1.7b	2.30214	3.36053	5.51552	3.08767	8.60361	7.92069	9.34564	9.78129	1.3908	0.00212814	WBGene00006666		twk-11	twk-11 encodes one of more than 40 TWK (two-P domain K+) potassium channels in C. elegans that contain two pore regions and four transmembrane domains; orthologous to C. briggsae CBG19123 with some similarity to Drosophila CG6004.	chrV:7028329-7036442
F55C5.3a.2	18.1457	9.53016	13.2132	16.6945	31.2096	31.7528	36.6302	27.3857	1.17594	0.00196592	WBGene00006677		twk-24	potassium channel protein	chrV:12265883-12269549
F46A9.3a	16.7286	6.65467	12.3138	19.6669	32.3896	31.511	24.6808	25.8075	1.14794	0.0186251	WBGene00006681		twk-29	potassium channel protein	chrI:9464879-9468917
F46A9.3b	21.8497	13.56	10.064	21.4908	35.6237	40.1334	30.94	25.2781	1.03128	0.0153294	WBGene00006681		twk-29	TWiK family of potassium channels	chrI:9463760-9468917
F21F3.5	53.1524	51.2029	49.8065	50.4176	653.136	617.984	664.385	509.518	3.5718	1.72976e-08	WBGene00006774		unc-38	unc-38 encodes a nicotinic acetylcholine receptor (nAChR) alpha subunit; UNC-38 is required for normal locomotion and egg-laying, and functions as a subunit of a ligand-gated ion channel that likely mediates fast actions of acetylcholine at neuromuscular junctions and in the nervous system; when coexpressed with ACR-2, ACR-3, UNC-29, and LEV-1, non-alpha nAChR subunits, the resulting multimer can…	chrI:4897367-4900977
C24H10.5	2870.58	2627.33	2331.28	2460.78	6850.21	6649.74	6711.37	6285.09	1.3682	1.15177e-06	WBGene00006861		cal-5	uvt-2 encodes a protein that contains four EF-hand calcium binding motifs with similarity to human calmodulin; mRNA weakly expressed in L1 through L4 larval stages and in the adult hermaphrodite.	chrX:5074396-5078070
F56B6.4b	823.777	802.536	839.811	802.737	1806.25	1796.59	1928.8	1853.89	1.1756	1.29437e-08	WBGene00006863		gyg-1	GlYcoGenin like	chrX:3537641-3540940
F56B6.4c	811.035	755.505	781.34	778.041	1704.71	1507.51	1918.3	1907.61	1.1645	9.19402e-06	WBGene00006863		gyg-1	GlYcoGenin like	chrX:3537641-3540887
ZK563.1	42.7472	47.1253	33.284	42.3005	146.119	158.057	123.288	158.893	1.82939	1.07408e-05	WBGene00006865		slcf-2	uvt-7 encodes a transmembrane permease of the major facilitator superfamily (MFS) that by homology, is predicted to transport metabolites across cellular membranes in response to chemiosmotic gradients; uvt-7 was first identified in molecular analyses of gene products linked to the vitellogenin (vit) loci on the X chromosome; as loss of uvt-7 activity via large-scale RNAi screens does not result …	chrX:3393864-3397468
T17A3.1	28.7686	44.2784	30.8108	42.2248	85.3561	78.7978	86.5785	74.6285	1.17819	0.00038279	WBGene00006894		ver-1	protein kinase	chrIII:156824-163542
ZK1290.12	28.4204	15.2269	14.1719	14.7793	97.8966	114.524	147.832	146.404	2.84661	5.13072e-05	WBGene00006947		wrt-1	warthog gene	chrII:7531155-7533247
F52E4.6	41.8509	18.5472	16.7883	9.827	168.008	108.085	134.698	209.849	2.99219	0.000773305	WBGene00006948		wrt-2	wrt-2 encodes a hedgehog-like protein, with an N-terminal signal sequence, a Wart domain, and a C-terminal region of low-complexity sequence; WRT-2 is expressed in seam cells and hypodermal syncytia; the Wart domain is predicted to form a cysteine-crosslinked protein involved in intercellular signalling, and it has subtle similarity to the N-terminal Hedge domain of HEDGEHOG proteins; WRT-2 is we…	chrX:3092395-3094372
ZK678.5	5.93437	2.0559	2.06071	2.07273	263.609	356.491	288.356	355.566	6.86553	2.37956e-06	WBGene00006950		wrt-4	wrt-4 encodes a hedgehog-like protein, with (from N- to C-terminus) a signal sequence, a Wart domain, an short region of low-complexity sequence, and a Hint/Hog domain; WRT-4 is expressed strongly in hypodermal syncytia hyp6-hyp10 from 3-fold embryos to adults; the Hint/Hog domain is predicted to cut WRT-4 into two halves and then covalently link cholesterol to the C-terminus of the Wart domain; …	chrX:15752258-15757269
ZK377.1	51.4018	13.8858	21.5067	19.8027	663.171	737.577	642.867	1395.85	5.11539	3.99413e-05	WBGene00006952		wrt-6	wrt-6 encodes a hedgehog-like protein, with (from N- to C-terminus) a signal sequence, a Wart domain, an short region of low-complexity sequence, and a Hint/Hog domain; WRT-6 is expressed in sheath and socket cells of anterior sensilla, seam cells, and hypodermis; the Hint/Hog domain is predicted to cut WRT-6 into two halves and then covalently link cholesterol to the C-terminus of the Wart domai…	chrX:3480251-3483661
ZK1037.10	2.36515	2.30509	2.2895	3.90497	4.79198	7.57202	5.7942	5.71365	1.15581	0.00250832	WBGene00006953		wrt-7	wrt-7 encodes a hedgehog-like protein, with (from N- to C-terminus) a signal sequence, a Wart domain, and a Hint/Hog domain; the Hint/Hog domain is predicted to cut WRT-7 into two halves and then covalently link cholesterol to the C-terminus of the Wart domain; the Wart domain is predicted to form a cysteine-crosslinked protein involved in intercellular signalling, and it has subtle similarity to…	chrV:15334782-15337505
C29F3.2	4.92672	3.26498	2.37267	12.4875	161.052	206.229	194.213	142.61	5.22007	6.58463e-05	WBGene00006954		wrt-8	wrt-8 encodes a hedgehog-like protein, with (from N- to C-terminus) a signal sequence, a Wart domain, an short region of low-complexity sequence, and a Hint/Hog domain; WRT-8 is strongly expressed in hypodermal syncytia hyp6-hyp10 throughout life, and in in 12 subventral P cells and their descendants from 3-fold embryo to L2 larva stages; the Hint/Hog domain is predicted to cut WRT-8 into two hal…	chrV:15342085-15344572
B0344.2	24.309	17.3434	9.37623	10.7156	101.543	91.1726	91.8664	100.196	2.74356	0.000137845	WBGene00006955		wrt-9	wrt-9 encodes a hedgehog-like protein, with an N-terminal signal sequence, a Wart domain, and a C-terminal region of proline-rich, low-complexity sequence; the Wart domain is predicted to form a cysteine-crosslinked protein involved in intercellular signalling, and it has subtle similarity to the N-terminal Hedge domain of HEDGEHOG proteins; WRT-9 has no obvious function in RNAi assays.	chrX:1576635-1590895
ZK1290.8	122.698	128.161	125.943	101.703	358.847	235.634	220.385	376.851	1.28093	0.00100335	WBGene00006956		wrt-10	wrt-10 encodes a hedgehog-like protein, with an N-terminal signal sequence, a Wart domain, and a C-terminal region of low-complexity sequence; WRT-10 is expressed in both male and hermaphrodite intestine; the Wart domain is predicted to form a cysteine-crosslinked protein involved in intercellular signalling, and it has subtle similarity to the N-terminal Hedge domain of HEDGEHOG proteins; WRT-10…	chrII:7533300-7534514
F54F7.4	11.5867	16.087	10.5258	18.1457	70.7291	71.6582	62.7215	64.6378	2.29322	2.16573e-05	WBGene00006965		xtr-1	xtr-1 encodes a protein with similarity to TRA-2A and TRA-2B in a region known as the MX region, hypothesized to be a protein-protein interaction domain involved in negatively regulating tra-2 activity in the germ line.	chrX:11850768-11853726
ZK430.3	25.889	39.8457	47.6168	54.4873	171.261	170.036	91.9806	345.653	2.10858	0.00355737	WBGene00007036		sod-5	sod-5 encodes one of five superoxide (SOD) isozymes in C. elegans; along with SOD-1, SOD-5 is predicted to be one of two cytoplasmic Cu/Zn SODs in C. elegans; sod-5 expression is increased in sod-1 mutant animals and likewise, sod-1 expression is increased in sod-5 mutants, suggesting a possible mechanism of functional compensation between these two genes; the sod-5 promoter contains one copy of …	chrII:4417683-4419131
C53A5.4	36.861	45.5647	40.3475	51.0651	103.238	118.78	100.132	119.632	1.35191	3.28594e-05	WBGene00007049		tag-191	serine/threonine kinase	chrV:14534418-14536309
W02D3.6	25.5629	23.5824	19.9205	30.7641	97.1974	96.4457	85.9937	89.6832	1.90311	8.6636e-06	WBGene00007057		ant-1.2	ADP, ATP carrier protein	chrI:6729721-6731110
T26A5.1	30.5294	30.2113	28.6023	34.072	100.981	73.6612	78.8585	94.7364	1.48752	1.66408e-05	WBGene00007060		wht-6	WHiTe (Drosophila) related ABC transporter	chrIII:6471770-6475251
AC8.2	40.3952	26.079	22.0028	28.7524	79.7084	86.8584	77.7633	73.9696	1.47524	0.000246298	WBGene00007074		AC8.2		chrX:248343-249802
AH6.2	35.84	22.4638	28.5897	27.7706	68.9473	70.0609	68.0412	65.4345	1.26809	9.93822e-05	WBGene00007080		sfxn-1.1	SideroFleXiN (mitochondrial iron transporter)	chrII:9517568-9518896
AH6.3	66.2312	49.2241	47.6811	54.3866	265.139	259.843	210.272	241.267	2.17286	3.0555e-06	WBGene00007081		AH6.3		chrII:9519096-9520210
AH10.1	95.7855	108.243	71.4119	98.9251	558.606	351.704	351.792	365.977	2.10797	5.39174e-05	WBGene00007082		acs-10	4-coumarate:coenzyme A ligase	chrV:14146509-14148784
B0240.2	13.1184	13.2614	17.1554	11.7214	25.9915	30.0805	22.8274	31.7652	1.00461	0.000717772	WBGene00007117		spe-42	spe-42 encodes a novel sperm-specific seven-pass transmembrane protein with many metazoan homologs; SPE-42 has two functional domains, the DC-STAMP (dendritic cell-specific transmembrane protein) which is known to play a role in cell-cell fusion and the C4C4-type RING finger; the presumed Drosophila spe-42 orthologous gene, sneaky, is involved in sperm plasma membrane breakdown after sperm entry;…	chrV:11733544-11736968
B0284.1	21.838	17.2339	25.0847	20.4037	124.024	130.926	134.343	125.361	2.61784	4.88016e-07	WBGene00007131		B0284.1		chrIII:4376503-4379200
B0331.2	2.41783	2.51108	2.51722	2.35714	75.0643	80.44	87.757	90.2153	5.08494	2.85482e-10	WBGene00007141		pitr-4	phosphate permease like	chrV:9658931-9661614
B0334.1.1	2365.28	2333.38	2253.4	2096.56	5544.27	4876	4498.47	5153.5	1.14678	4.80852e-06	WBGene00007142		ttr-18	Transthyretin-like family	chrII:11485512-11486748
B0334.1.2	2496.2	2427.49	2409.12	2286.93	5770.12	5070.45	4490.76	5471.56	1.10713	1.08007e-05	WBGene00007142		ttr-18	Transthyretin-like family	chrII:11485510-11486774
B0334.10	22.8506	26.7162	19.1004	31.1015	93.3639	82.9273	73.164	79.547	1.73928	4.70266e-05	WBGene00007148		B0334.10		chrII:11518488-11519571
B0334.13	16.0694	12.6822	8.42091	14.392	322.337	336.107	289.038	377.606	4.71723	6.48299e-07	WBGene00007149		B0334.13		chrII:11488287-11489619
B0379.2	58.9316	53.9678	43.6632	62.5963	374.064	373.749	285.413	304.207	2.61188	2.48965e-06	WBGene00007156		B0379.2		chrI:10070923-10071830
B0379.7.1	198.993	133.01	139.463	159.893	797.153	746.429	702.73	664.385	2.21965	4.3432e-06	WBGene00007159		B0379.7		chrI:10072582-10074387
B0379.7.2	198.574	133.368	140.472	166.14	818.481	715.196	720.391	638.198	2.19158	6.25101e-06	WBGene00007159		B0379.7		chrI:10072582-10074063
B0393.4	1.97794	2.86055	6.17735	8.11017	31.0803	44.2703	33.2327	43.7981	3.19663	0.000632795	WBGene00007169		B0393.4		chrIII:4759742-4763609
B0393.5	25.4866	23.2914	22.6944	21.7129	65.4877	68.5002	68.9473	93.4557	1.65667	1.28079e-05	WBGene00007170		B0393.5	EGF-like aspartic acid and asparagine hydroxylation sites	chrIII:4765833-4776277
B0395.2	4.60806	10.4592	11.3601	10.2165	37.3546	32.1281	32.0342	38.8912	2.01558	0.000664559	WBGene00007174		mboa-1	mboa-1 encodes a putative acyl-Coenzyme A:cholesterol ('sterol') O-acyltransferase, orthologous to human SOAT1 (OMIM:102642); MBOA-1 is required for normal locomotion and normally long lifespan in mass RNAi assays; mboa-1 is expressed in the seam cells and nervous systems of larvae and adults, and in the adult reproductive system.	chrX:16030806-16034816
B0399.2	2.17812	2.18091	2.1684	5.64397	34.1744	36.8165	30.7536	44.5498	3.71395	4.9882e-05	WBGene00007177		oac-1	O-ACyltransferase homolog	chrV:19551016-19555872
B0457.4	14.5616	9.63932	12.941	12.5215	48.6804	48.9527	42.9911	41.1075	1.88316	1.07741e-05	WBGene00007179		B0457.4		chrII:8910913-8912029
B0491.3	398.178	310.486	305.139	406.014	1611.91	1738.25	1383.63	1534.21	2.15028	3.28003e-06	WBGene00007190		rmd-3	Regulator of Microtubule Dynamics	chrII:11338450-11339599
B0513.9a	175.251	176.549	180.218	176.024	424.772	414.776	363.384	381.323	1.15913	6.11537e-07	WBGene00007200		vamp-8	VAMP (Vesicle Associated Membrane Protein) homolog	chrIV:13860144-13865294
BE10.1	91.9757	76.0208	115.224	125.313	342.863	382.489	323.857	373.225	1.82367	4.16407e-05	WBGene00007209		BE10.1		chrIII:12787679-12789477
BE10.2	29.3911	15.7908	15.0857	14.0335	294.165	328.029	245.096	306.947	4.04324	4.70233e-06	WBGene00007210		agmo-1	AlkylGlycerol MonoOxygenase wb|Alkylglycerol monooxygenase homolog [Source:UniProtKB/Swiss-Prot;Acc:O17554] [BE10.2]	chrIII:12793384-12798157
C01F6.2	69.2743	62.1374	55.6882	71.2241	219.058	231.787	198.968	210.616	1.74036	1.54077e-06	WBGene00007222		C01F6.2		chrIV:9099263-9101585
C01G6.2	270.391	171.775	158.057	200.126	1016.52	1052.37	894.972	1107.78	2.37391	1.27985e-05	WBGene00007224		C01G6.2	wb|Protein C01G6.2 [Source:RefSeq peptide;Acc:NP_495974] [C01G6.2]	chrII:9267336-9268303
C01G6.9	6.53832	12.0827	8.92133	8.21728	42.0622	45.008	40.6434	74.4866	2.48768	0.000101095	WBGene00007229		C01G6.9		chrII:9294038-9295753
C01G10.1	20.4824	13.4361	20.2079	25.9502	65.1246	54.7943	54.7943	61.4948	1.59514	0.000248717	WBGene00007230		C01G10.1	ankyrin repeat	chrV:15099747-15104804
C01G10.14	308.278	243.878	222.742	260.36	1801.8	1703.72	1336.53	1875.8	2.69639	1.73858e-06	WBGene00007239		C01G10.14		chrV:15105376-15105927
C01G12.2	53.1156	28.7337	33.2162	30.5967	874.016	702.402	604.397	1169.97	4.52361	4.27923e-06	WBGene00007243		nspb-7	Nematode Specific Peptide family, group B	chrII:14578285-14578597
C01G12.6	34.066	12.5366	17.8558	14.7504	769.799	707.673	598.295	1020.25	5.37384	5.21915e-06	WBGene00007246		nspb-10	Nematode Specific Peptide family, group B	chrII:14587957-14588261
C01G12.8	222.222	177.082	207.418	252.445	962.965	1405.64	1242.83	1448.1	2.55184	5.73844e-06	WBGene00007248		catp-4	sodium/potasssium transporting ATPase	chrII:14593524-14597640
C01G12.9	26.002	20.7363	20.5787	29.1579	102.308	113.486	108.185	110.831	2.18729	2.62189e-06	WBGene00007249		C01G12.9		chrII:14579019-14580098
C01G12.10.1	26.3614	11.3947	17.6645	13.334	672.438	593.243	545.545	890.63	5.34638	2.30334e-06	WBGene00007250		nspb-8	Nematode Specific Peptide family, group B	chrII:14580331-14581043
C01G12.10.2	21.7359	6.49882	9.04984	7.42391	661.403	622.792	541.588	872.68	6.07252	6.66075e-06	WBGene00007250		nspb-8	Nematode Specific Peptide family, group B	chrII:14580331-14580649
C01G12.11	35.5788	18.8474	17.4876	14.4252	939.645	795.689	740.708	1221.75	5.48288	2.75203e-06	WBGene00007251		nspb-9	Nematode Specific Peptide family, group B	chrII:14580893-14581275
C02D4.1	21.7209	3.61789	8.02356	6.40094	41.4339	30.7641	41.089	34.6568	2.20324	0.00702435	WBGene00007262		jud-4	jud-4 encodes an unfamiliar protein, putatively secreted, that is required both for normal sensitivity to ethanol and for survival after freezing and thawing; JUD-4 is expressed in hypodermis and vulval muscles; JUD-4 is orthologous to Brugia malayi Bm1_40315, but lacks obvious orthologies to non-nematode proteins; JUD-4's C-terminal domain has possible similarity to F40E10.5, and to proteins suc…	chrX:15284207-15286227
C02F4.4	40.0148	33.1738	93.0149	44.9519	193.417	176.22	201.199	363.27	2.20251	0.00156086	WBGene00007264		C02F4.4		chrIV:10513890-10515283
C03C10.2	15.9566	10.2552	18.0461	17.6455	75.7917	77.7019	76.3652	75.7409	2.33812	1.78141e-05	WBGene00007269		C03C10.2	serine/threonine kinase	chrIII:4091077-4093296
C03C11.1	222.29	188.476	184.816	241.267	1256.51	1256.16	1131.95	1283.45	2.56536	2.5671e-07	WBGene00007274		C03C11.1	wb|Protein C03C11.1 [Source:RefSeq peptide;Acc:NP_492645] [C03C11.1]	chrI:10014731-10015497
C04A11.1	33.0102	29.7033	28.0996	31.7311	71.6023	78.1116	63.4785	81.7949	1.26346	1.14801e-05	WBGene00007285		C04A11.1		chrX:13660519-13662963
C04F12.7	660.334	547.162	580.685	694.108	3598.37	3636.72	3262.98	3934.79	2.54302	2.03232e-07	WBGene00007301		C04F12.7		chrI:9695708-9696762
C04F12.9	312.452	304.119	294.165	309.964	1243.56	1129.6	1041.39	1155.45	1.90199	4.40213e-08	WBGene00007303		rnh-1.3	RNase H	chrI:9710088-9710767
C04G2.2	65.9428	53.6878	53.6764	66.9313	297.113	301.825	294.247	288.225	2.30597	2.32331e-07	WBGene00007305		C04G2.2	serine/threonine kinase	chrIV:10090734-10092379
C04G2.5	35.7461	27.1861	24.1518	36.5685	152.932	155.48	134.288	142.379	2.26225	6.63124e-06	WBGene00007306		C04G2.5		chrIV:10094200-10095225
C04G2.8.1	3226.58	2201.43	2124.29	2771.23	18865.6	18522.6	17398.9	21644.2	2.90494	1.62487e-06	WBGene00007307		C04G2.8		chrIV:10110347-10111577
C04G2.8.2	3347.03	2231.29	2143.54	2791.53	19070.8	19163.6	18163.2	21778.1	2.91489	1.75536e-06	WBGene00007307		C04G2.8		chrIV:10110816-10111577
C04G2.9	3095.47	2229.97	2601.5	2961.42	8520.9	9359.69	8797.78	8908.73	1.71925	4.34246e-06	WBGene00007308		C04G2.9		chrIV:10112891-10114231
C05B5.2	272.021	228.359	238.614	278.174	2068.53	1915.56	1723.78	2048.29	2.9321	6.54698e-08	WBGene00007320		C05B5.2	wb|Uncharacterized protein C05B5.2 [Source:UniProtKB/Swiss-Prot;Acc:P34290] [C05B5.2]	chrIII:9999819-10000516
C05B5.6	25.5899	14.747	22.3611	18.8392	73.8003	63.8544	66.4438	79.4552	1.82249	6.48916e-05	WBGene00007323		fbxa-155	F-box A protein	chrIII:10007973-10010177
C05C9.1	10.2615	2.40123	2.3655	4.38048	20.771	17.6753	10.8797	18.958	2.05307	0.00896246	WBGene00007325		C05C9.1	LBP / BPI / CETP family	chrX:11160981-11163686
C05C12.1	30.3776	22.033	22.4218	24.7233	126.754	120.355	93.0149	107.345	2.17034	5.67309e-06	WBGene00007335		C05C12.1	serine/threonine kinase	chrIV:11253985-11255720
C05C12.5	212.978	143.933	179.075	184.151	841.14	721.366	653.136	790.313	2.06883	6.35465e-06	WBGene00007337		C05C12.5		chrIV:11260331-11261170
C05D12.2	127.789	143.802	133.992	148.598	399.304	411.869	429.305	359.504	1.52907	8.0429e-07	WBGene00007340		C05D12.2	EGF domains	chrII:11418314-11423381
C05E7.1	31.7492	20.6356	16.9242	17.0134	395.346	360.995	304.992	443.378	4.16063	2.45792e-06	WBGene00007343		C05E7.1		chrX:12941441-12943547
C05E7.2	12.8513	15.021	8.02989	10.803	992.253	985.412	840.931	1001.29	6.38779	6.79074e-08	WBGene00007344		C05E7.2		chrX:12938697-12940711
C06A1.3	162.861	145.326	124.53	148.557	781.34	778.087	637.554	779.978	2.35785	6.14107e-07	WBGene00007354		C06A1.3	serine/threonine protein phosphatase	chrII:10572263-10574070
C06A1.6	27.8705	28.3414	27.3857	24.2881	426.778	396.698	342.443	413.313	3.86925	8.3469e-09	WBGene00007356		C06A1.6		chrII:10564175-10564678
C06A12.3a	322.715	343.105	322.793	377.443	808.584	820.667	682.864	676.187	1.12636	1.87651e-05	WBGene00007357		C06A12.3		chrIV:17427728-17429603
C06A12.3b.1	354.478	355.167	317.023	342.935	862.741	748.442	726.352	702.145	1.14713	5.21893e-06	WBGene00007357		C06A12.3		chrIV:17428428-17429603
C06C6.6	2.16925	2.16384	2.22746	2.27278	15.0102	8.56075	7.48489	7.43282	2.05821	0.000140931	WBGene00007380		C06C6.6	wb|Protein C06C6.6 [Source:RefSeq peptide;Acc:NP_507011] [C06C6.6]	chrV:15988754-15991607
C06C6.7	4.78959	2.05076	10.3025	3.61307	14.8316	16.9625	18.7159	20.3096	2.00774	0.00662327	WBGene00007381		C06C6.7		chrV:15992206-15995607
C06C6.8	30.2203	23.1137	24.6042	32.1281	95.6134	106.211	78.4558	98.1397	1.78644	1.90968e-05	WBGene00007382		C06C6.8		chrV:15997136-15997768
C06C6.9	44.4533	12.3402	34.2536	39.3471	145.725	131.733	109.768	122.34	2.11144	0.00274356	WBGene00007383		C06C6.9		chrV:15996214-15996745
C06G8.1	799.099	805.947	864.579	883.102	2494.26	2675.19	2318.06	2594.04	1.58761	1.47507e-07	WBGene00007384		swt-3	SWEET sugar transporter family	chrIV:10778986-10780711
C07A4.2	185.962	162.892	173.34	198.6	402.639	376.191	394.392	378.793	1.1099	2.88146e-06	WBGene00007397		C07A4.2	extracellular protein	chrX:10172326-10174157
C07A4.3	44.7188	59.4035	53.5157	46.7603	176.602	157.815	146.483	199.831	1.73482	1.37959e-05	WBGene00007398		C07A4.3	extracellular protein	chrX:10174985-10175927
C07A9.5	27.2645	22.5255	24.2208	31.8557	72.1025	85.0417	94.7649	85.3411	1.67736	1.75201e-05	WBGene00007401		C07A9.5	Actin-binding protein	chrIII:9681524-9682829
C07A9.8	43.2903	41.5219	40.9212	42.4972	91.6727	96.1244	93.3882	92.0887	1.14988	5.08975e-09	WBGene00007404		best-5	Putative membrane protein	chrIII:9686933-9690253
C07B5.4b.1	22.6197	26.5959	23.6464	26.9962	56.4637	55.2449	55.5775	48.4969	1.1131	9.0915e-06	WBGene00007409		C07B5.4		chrX:9531629-9535218
C07B5.4b.2	15.2065	27.9014	19.1456	24.3464	60.2511	48.9639	54.7326	53.2453	1.3605	0.000533424	WBGene00007409		C07B5.4		chrX:9529533-9535218
C07E3.4	37.9407	33.1009	29.4979	38.4174	152.207	133.969	145.725	170.351	2.11861	1.68838e-06	WBGene00007415		C07E3.4	Protein-tyrosine phosphatase	chrII:10360871-10362997
C07E3.10	2.81919	2.58495	5.08174	2.60735	31.0384	28.3987	19.7528	37.3759	3.17961	4.43568e-05	WBGene00007420		C07E3.10		chrII:10346397-10347008
C08B6.6	4.16241	3.41637	2.0463	2.17545	10.3844	13.7055	8.0828	9.01683	1.83907	0.000844804	WBGene00007427		C08B6.6		chrV:10123638-10124754
C08B6.10	181.528	178.833	137.235	160.005	421.972	342.336	297.943	361.263	1.11177	0.000207756	WBGene00007430		C08B6.10	proline rich proteoglycan	chrV:10125052-10127537
C08E8.4	99.1099	109.395	98.8391	105.468	580.951	581.631	533.943	533.346	2.43342	5.33307e-09	WBGene00007440		C08E8.4	wb|Protein C08E8.4 [Source:RefSeq peptide;Acc:NP_507592] [C08E8.4]	chrV:18371846-18373531
C08F8.6	62.1374	50.5067	37.4242	56.4637	298.052	322.164	225.651	255.544	2.42638	1.68334e-05	WBGene00007448		C08F8.6	serine/threonine kinase	chrIV:11162786-11164288
C08F11.3	7.21603	3.18062	2.65357	2.47448	74.3999	66.4279	64.6767	57.4908	4.22395	2.45824e-05	WBGene00007452		C08F11.3		chrIV:13619508-13621513
C08F11.7	14.8277	11.5719	2.73311	9.035	27.6551	26.2808	25.2138	24.5285	1.68227	0.0210022	WBGene00007454		C08F11.7
C08F11.10	115.899	98.744	85.0804	104.632	502.73	499.744	440.472	470.152	2.24908	6.11821e-07	WBGene00007457		C08F11.10		chrIV:13648037-13649210
C08H9.1	20.4487	10.7424	17.7795	18.5895	47.2187	44.6772	42.3172	48.8396	1.47704	0.000446774	WBGene00007462		C08H9.1	serine carboxypeptidase	chrII:9875179-9878008
C08H9.6	5.62568	2.45852	4.96089	2.46446	9.28719	8.02202	9.36208	10.5584	1.36117	0.00621131	WBGene00007466		chil-2	chitinase	chrII:9873249-9874521
C08H9.10	2.16873	4.69066	4.62527	8.40072	7.77006	12.6248	11.005	10.5491	1.21214	0.0295743	WBGene00007469		chil-4	chitinase	chrII:9853811-9855695
C08H9.14	25.5163	34.227	26.4202	37.024	85.5961	97.9658	77.9231	81.4369	1.49023	6.42358e-05	WBGene00007473		chil-8	chitinase	chrII:9871608-9872986
C09F9.1	79.567	87.0787	108.067	106.452	325.295	325.497	260.508	303.016	1.67809	1.49457e-05	WBGene00007478		C09F9.1		chrII:14698715-14699331
C09G5.7	23.9457	10.1767	24.3613	19.5008	44.1324	54.62	41.65	47.8862	1.34401	0.00468551	WBGene00007489		C09G5.7		chrII:10714913-10716454
C09H10.9	35.2619	25.9502	29.3473	40.68	89.1916	89.4468	94.3088	88.1789	1.48109	5.06867e-05	WBGene00007503		C09H10.9		chrII:11104462-11106046
C10C6.3a	15.4467	6.08991	15.2799	12.8679	51.1739	57.1496	48.2221	54.0765	2.17191	0.000522137	WBGene00007512		C10C6.3		chrIV:11463537-11465226
C11E4.3	2.19227	2.19154	2.25762	2.2866	7.97221	3.23951	4.07554	6.0883	1.17285	0.00686358	WBGene00007518		del-8	DEgenerin Like	chrX:9589423-9595490
C11H1.5	2.33284	2.31236	2.24119	2.16883	56.2391	45.023	61.6011	61.0417	4.61752	1.09166e-08	WBGene00007530		C11H1.5	wb|Protein C11H1.5 [Source:RefSeq peptide;Acc:NP_510387] [C11H1.5]	chrX:14298091-14303140
C12D8.6.1	398.826	297.426	273.135	286.721	2569.22	2960.28	2142.71	3384.49	3.1339	2.91546e-06	WBGene00007537		fipr-8	FIP (Fungus-Induced Protein) Related	chrV:10239646-10240185
C12D8.6.2	363.518	304.992	266.612	299.328	2603.54	3099.58	2223.32	3551.9	3.20357	1.64477e-06	WBGene00007537		fipr-8	FIP (Fungus-Induced Protein) Related	chrV:10239646-10239961
C12D8.9a	15.3977	10.803	5.64621	14.274	43.165	52.3295	33.3022	50.1232	2.03392	0.00132809	WBGene00007538		C12D8.9		chrV:10242855-10243178
C12D8.9b	9.93182	11.5478	16.7863	18.2976	50.5546	49.8065	39.9159	46.1862	1.76048	0.000231968	WBGene00007538		C12D8.9		chrV:10242855-10243177
C12D8.14	330.74	282.274	258.11	270.112	3547.42	3910.81	2856.4	4466.43	3.68273	3.87421e-07	WBGene00007541		fipr-4	FIP (Fungus-Induced Protein) Related wb|Protein FIPR-4 [Source:RefSeq peptide;Acc:NP_001023650] [C12D8.14]	chrV:10228052-10228405
C12D8.16	364.026	323.007	276.633	295.785	4039.54	4301.6	3248.16	4725.98	3.68972	2.2614e-07	WBGene00007543		fipr-7	FIP (Fungus-Induced Protein) Related wb|Protein FIPR-7 [Source:RefSeq peptide;Acc:NP_001023652] [C12D8.16]	chrV:10229812-10230134
C12D8.17	375.487	306.885	283.214	310.976	2750.02	3063.67	2241.83	3455.15	3.16267	1.00948e-06	WBGene00007544		fipr-6	FIP (Fungus-Induced Protein) Related	chrV:10231268-10231536
C13C12.2	5.09765	5.1827	7.62589	8.06058	39.9008	28.5595	20.771	23.3657	2.10294	0.000243217	WBGene00007552		C13C12.2		chrV:12523647-12525656
C14A4.8	16.7127	15.8389	9.7551	14.3567	86.1907	96.4188	70.7422	93.8044	2.63468	1.26619e-05	WBGene00007559		C14A4.8		chrII:10597133-10598100
C14A4.9	24.2778	9.80498	2.09385	2.07687	207.842	164.474	208.32	311.342	5.2576	0.00108269	WBGene00007560		C14A4.9		chrII:10599337-10600529
C14A4.13	74.4866	48.2221	65.1372	57.8437	279.341	321.037	296.342	359.638	2.36599	4.93854e-06	WBGene00007563		C14A4.13	serine/threonine kinase	chrII:10618471-10620504
C14A6.5	6.39744	9.91379	8.48233	3.39477	15.997	17.6344	9.47905	16.1492	1.14087	0.0284361	WBGene00007569		C14A6.5		chrV:18163631-18164828
C14A6.6	73.4463	55.6987	58.6018	67.3608	302.957	308.053	237.534	247.665	2.10234	4.12923e-06	WBGene00007570		C14A6.6		chrV:18165294-18167231
C14A6.7	4.70058	2.43487	3.6972	2.51531	21.3327	23.7491	18.4335	19.0184	2.67613	3.36107e-05	WBGene00007571		C14A6.7		chrV:18167634-18168450
C14A6.8	15.2175	7.23764	11.0572	15.2556	55.2041	50.1737	40.5326	45.0623	2.02227	0.000305487	WBGene00007572		C14A6.8		chrV:18169087-18171618
C14C10.1	338.073	254.378	268.583	311.819	1996.57	2017.39	1809.09	2093.1	2.76206	1.97704e-07	WBGene00007584		C14C10.1	mitochondrial carrier protein	chrV:12588428-12589621
C14H10.1	698.333	664.479	722.595	707.348	1843.84	1704.34	1559.94	1671.47	1.27763	4.57593e-07	WBGene00007591		C14H10.1	Yeast YIL023C-like protein	chrX:10233745-10236944
C15A11.2.1	67.2612	50.2927	46.6009	61.7158	276.188	246.565	221.175	260.932	2.16452	4.90589e-06	WBGene00007597		C15A11.2		chrI:7387357-7388795
C15A11.2.2	68.7265	53.8229	61.5349	64.8073	249.395	263.468	218.665	238.695	1.96525	7.92939e-07	WBGene00007597		C15A11.2		chrI:7384398-7388792
C15A11.4	28.892	35.0119	26.6082	25.2823	63.3204	62.1587	53.5672	59.3401	1.05012	0.000104123	WBGene00007598		C15A11.4	amine oxidase	chrI:7398824-7401023
C15C6.1	48.3768	37.6405	35.1665	47.0586	214.266	208.96	182.603	205.389	2.28054	1.8153e-06	WBGene00007600		C15C6.1	wb|none available [C15C6.1]	chrI:12202232-12203717
C15C6.2a	500.03	412.904	401.359	529.922	2576.23	2815.85	2306	2961.96	2.535	1.03796e-06	WBGene00007601		C15C6.2		chrI:12203800-12205807
C15C6.2b	496.576	406.707	437.144	523.399	2774.36	2755.35	2220.05	2864.74	2.50977	7.23762e-07	WBGene00007601		C15C6.2		chrI:12203800-12205809
C15H7.3	56.2634	30.5294	46.3001	53.4683	193.092	235.563	195.276	238.832	2.24063	4.79002e-05	WBGene00007610		C15H7.3	Protein tyrosine phosphatase (non-receptor class)	chrIII:9650421-9651959
C15H7.4	2.24351	2.58234	7.07008	2.18785	22.26	15.0139	19.3153	15.0877	2.52148	0.00104969	WBGene00007611		C15H7.4		chrIII:9654352-9655859
C15H11.1	115.372	97.3458	82.8583	94.5515	502.202	520.655	412.904	434.602	2.26468	1.99705e-06	WBGene00007613		C15H11.1		chrV:14393858-14394464
C15H11.10	2.38261	2.46718	2.47548	2.32732	9.54739	22.1752	14.1408	18.0566	2.66011	5.33309e-05	WBGene00007618		C15H11.10		chrV:14392240-14393561
C16C10.12	8.7464	7.83084	6.19156	14.1205	26.9838	29.4609	25.599	27.4322	1.63567	0.000658681	WBGene00007631		wht-3	C16C10.12 encodes an ATP-binding cassette (ABC) transporter; C16C10.12 activity is required for efficient RNA interference (RNAi) of a germline-expressed target, pop-1.	chrIII:4147381-4151598
C16C10.13.1	28.1796	16.5205	18.6751	25.4067	60.5848	63.5219	54.0069	65.7578	1.48782	0.000241517	WBGene00007632		C16C10.13		chrIII:4176678-4177578
C16C10.13.2	25.0847	19.6729	21.9531	23.2129	59.1086	59.4317	52.8223	64.4126	1.39268	6.06499e-06	WBGene00007632		C16C10.13		chrIII:4176702-4177578
C16D2.1a	41.65	40.3071	25.7701	49.796	174.752	163.435	147.005	159.453	2.06992	6.05086e-05	WBGene00007633		C16D2.1		chrII:9132215-9134539
C16D2.1b	43.0653	39.1522	29.3704	42.0549	166.531	163.962	138.509	152.635	2.02867	7.01664e-06	WBGene00007633		C16D2.1		chrII:9132915-9134539
C16D2.1c	50.5699	35.6058	31.5041	40.3475	179.336	166.14	152.023	165.931	2.08981	9.81293e-06	WBGene00007633		C16D2.1	wb|Protein C16D2.1, isoform a [Source:RefSeq peptide;Acc:NP_495948] [C16D2.1c]	chrII:9133955-9134538
C17D12.5	31.0728	29.6442	16.1048	31.8144	164.403	153.412	142.379	168.11	2.58023	3.94938e-05	WBGene00007639		C17D12.5		chrI:11586236-11587331
C18D11.1	363.455	305.89	363.159	299.013	685.4	717.426	684.578	673.076	1.05754	1.08906e-05	WBGene00007679		C18D11.1		chrIII:11816569-11819798
C18E9.7	40.3859	24.3464	39.4286	28.0282	76.2195	77.2462	74.3029	77.1064	1.23905	0.000490211	WBGene00007687		C18E9.7	protein-tyrosine phosphatase like	chrII:8978580-8982678
C18E9.8	29.5751	11.6872	15.2269	25.2138	129.783	127.063	136.661	125.742	2.76507	0.000117024	WBGene00007688		C18E9.8	C18E9.8 is orthologous to the human gene JOINED TO JAZF1 (JJAZ1; OMIM:606245), which when mutated leads to disease.	chrII:8986020-8988060
C23H4.7	22.6768	20.2929	22.4966	18.8954	50.9722	51.5304	46.4398	40.7227	1.1666	2.50914e-05	WBGene00007695		C23H4.7	carboxyesterase	chrX:12222919-12226076
C25D7.1	304.389	256.094	220.722	272.303	1732.72	1727.73	1431.57	1649.15	2.63973	4.79084e-07	WBGene00007714		C25D7.1	wb|Protein C25D7.1 [Source:RefSeq peptide;Acc:NP_506701] [C25D7.1]	chrV:15036301-15036828
C25D7.2	98.803	74.9528	71.2906	97.3271	521.766	535.151	482.753	509.815	2.59631	9.04438e-07	WBGene00007715		C25D7.2		chrV:15037795-15038835
C25F9.4	58.8903	44.3544	43.1771	70.8936	124.078	123.204	130.969	126.18	1.24542	0.000358393	WBGene00007724		C25F9.4		chrV:19411133-19413881
C25F9.9	2.91212	3.51326	4.08636	6.5425	11.6527	13.2912	11.9424	9.91287	1.51669	0.00121969	WBGene00007728		C25F9.9		chrV:19416633-19417894
C25G4.6.1	449.891	329.358	361.595	430.442	1994.05	1994.05	1765.67	2104.74	2.33088	1.12062e-06	WBGene00007733		smz-1	PDZ domain (Also known as DHR or GLGF). (2 domains)	chrIV:12455117-12456175
C25G4.6.2	451.852	338.476	365.255	462.346	2074.14	1978.03	1777.36	2161.58	2.31333	1.78172e-06	WBGene00007733		smz-1	PDZ domain (Also known as DHR or GLGF). (2 domains)	chrIV:12455117-12456200
C25G4.7a	31.0355	29.8616	35.1467	35.18	102.464	115.409	96.2509	113.326	1.70365	1.14367e-06	WBGene00007734		C25G4.7		chrIV:12456960-12458561
C25G4.7c	6.74103	6.28576	2.24907	20.609	54.9009	71.6264	50.835	62.0537	3.1562	0.0030981	WBGene00007734		C25G4.7		chrIV:12456960-12458607
C26C6.6	3.18282	4.79198	6.01093	8.30309	38.6169	41.2013	30.5203	39.8262	2.82774	9.21254e-05	WBGene00007740		C26C6.6	lim domains	chrI:7505972-7506646
C27B7.6	66.1321	38.8259	48.8734	50.6984	231.706	194.577	168.147	188.244	1.95233	4.1583e-05	WBGene00007763		C27B7.6	serine/threonine protein phosphatase	chrIV:8903222-8906205
C27C7.8	15.214	10.8153	3.80015	8.823	22.5123	17.7841	18.3099	16.2376	1.10783	0.0444949	WBGene00007770		nhr-259	Nuclear Hormone Receptor family	chrI:11436782-11437407
C27D8.1	257.915	193.57	193.048	242.266	1137.04	1293.36	1039.96	1225.98	2.41232	1.46444e-06	WBGene00007777		C27D8.1	serine/threonine kinase	chrIV:12717883-12719390
C27D8.2	144.894	118.619	146.74	156.599	384.763	489.314	467.725	456.764	1.66754	6.78012e-06	WBGene00007778		C27D8.2	wb|Protein C27D8.2 [Source:RefSeq peptide;Acc:NP_502427] [C27D8.2]	chrIV:12712770-12714755
C28A5.6	143.802	118.219	110.441	134.972	381.652	435.87	336.062	390.418	1.60711	8.86617e-06	WBGene00007791		C28A5.6	serine/threonine kinase	chrIII:4423714-4429499
C28D4.4	102.124	76.6511	62.3896	83.9291	461.118	445.142	393.455	481.105	2.47216	4.68939e-06	WBGene00007792		C28D4.4		chrIV:9743762-9745003
C28D4.5	171.365	130.25	149.572	169.004	741.6	669.184	667.283	760.758	2.20063	7.47289e-07	WBGene00007793		C28D4.5		chrIV:9745555-9746807
C28D4.7	72.8083	61.5041	62.2199	73.7389	337.213	359.182	301.479	315.58	2.28289	2.42874e-07	WBGene00007794		C28D4.7		chrIV:9741860-9743147
C28D4.8	150.614	115.958	122.21	136.296	619.087	587.973	533.412	540.659	2.12382	6.40511e-07	WBGene00007795		C28D4.8	wb|Protein C28D4.8 [Source:RefSeq peptide;Acc:NP_501737] [C28D4.8]	chrIV:9747228-9748442
C29F3.3	8.07139	6.43478	3.95217	3.65662	102.28	53.6464	72.172	81.5039	3.84802	2.70423e-05	WBGene00007804		C29F3.3		chrV:15346682-15347388
C29F3.5	11.4395	9.04362	8.11781	9.67635	290.619	336.631	255.544	223.011	4.847	9.94904e-08	WBGene00007806		clec-230	Lectin C-type domain	chrV:15347847-15349144
C30F2.3	17.0522	10.1147	12.1982	17.8095	48.6899	48.1376	42.5037	45.545	1.72999	0.000135294	WBGene00007817		C30F2.3		chrX:16082299-16085728
C30H6.5a	2.14069	2.11247	3.05892	4.04673	180.12	238.832	179.521	174.663	6.13058	2.9644e-07	WBGene00007823		C30H6.5		chrIV:17371769-17375631
C30H6.5b	2.53518	5.32616	2.25081	2.30706	195.389	222.29	184.651	159.517	6.03026	1.23959e-06	WBGene00007823		C30H6.5		chrIV:17371769-17375631
C31C9.7	506.802	435.649	479.801	456.553	1168	1000.28	946.674	1242.72	1.2072	2.39125e-05	WBGene00007841		C31C9.7		chrII:13669104-13669713
C32C4.3a	8.35355	13.8385	16.4227	11.2207	26.5024	39.3913	27.24	32.3956	1.35863	0.0015493	WBGene00007863		C32C4.3		chrV:10645157-10646963
C32C4.3b	3.58432	10.5074	10.8595	14.5652	35.3854	33.988	31.4485	36.1339	1.96046	0.00459653	WBGene00007863		C32C4.3		chrV:10645157-10646953
C32C4.3c	2.62944	14.414	18.1665	9.14777	35.6541	41.6169	29.2643	29.5088	1.91711	0.0232189	WBGene00007863		C32C4.3		chrV:10645020-10646963
C32H11.5	13.627	15.4189	15.9033	14.7822	61.4948	68.1839	39.7796	47.7686	1.83341	5.65067e-05	WBGene00007868		C32H11.5		chrIV:12923525-12924378
C32H11.6	13.018	21.1138	7.5886	8.09506	110.224	109.071	81.1184	91.0729	3.09022	0.000136904	WBGene00007869		C32H11.6		chrIV:12925929-12926736
C32H11.8	9.06149	3.39448	2.09405	2.16797	101.409	126.359	81.4577	120.788	4.94604	7.12718e-05	WBGene00007871		C32H11.8		chrIV:12933928-12934771
C32H11.11	5.05141	2.19988	2.2139	2.17268	98.5019	115.088	88.2055	118.474	5.26993	3.00527e-06	WBGene00007874		C32H11.11		chrIV:12938213-12939071
C33A12.4	153.12	151.224	120.242	162.073	308.641	310.386	266.278	300.513	1.0216	8.03019e-05	WBGene00007883		C33A12.4		chrIV:9510055-9510594
C33A12.15	13.56	14.0147	9.89504	18.4888	72.2338	72.0758	64.4801	77.595	2.38732	1.68236e-05	WBGene00007888		ttr-9	Transthyretin-like family	chrIV:9505543-9506326
C33B4.2	5.94675	9.00827	19.8543	6.79269	29.4036	28.2822	31.2096	39.7504	1.78946	0.00446609	WBGene00007891		C33B4.2		chrII:11370315-11372073
C33D9.2	2.0247	2.04469	3.31054	5.77811	8.29327	6.46648	8.80471	6.87974	1.33957	0.0116008	WBGene00007897		clec-182	C-lectin binding domain	chrIV:8796881-8798355
C33G3.3	32.4109	33.298	17.5587	33.9486	1209.66	1261.14	1116.61	1102.3	5.36924	4.59906e-07	WBGene00007903		lgc-21	Ligand-Gated ion Channel	chrX:14064315-14067984
C34C6.3	17.6084	23.0594	15.3627	12.53	59.1907	58.7473	45.3492	55.8534	1.70405	0.000166214	WBGene00007916		C34C6.3	EGF receptor/notch-like protein	chrII:8691922-8694182
C34C12.7	424.451	407.789	473.883	426.403	1241.21	1339.2	1083.69	1210.96	1.49069	1.36228e-06	WBGene00007926		C34C12.7		chrIII:3484815-3488286
C34E7.4	310.032	337.704	296.942	287.774	852.497	782.921	751.971	922.676	1.42344	2.45498e-06	WBGene00007934		C34E7.4		chrX:12932239-12934977
C34F6.1	33.6383	20.1654	18.2872	18.9291	46.1692	43.9959	46.5086	73.585	1.22195	0.00396592	WBGene00007938		C34F6.1	Kunitz/Bovine pancreatic trypsin inhibitor domain (8 domains)	chrX:11192512-11196841
C35A5.4	24.5687	10.3457	16.5205	13.0496	111.476	23.8602	58.352	28.9147	1.58893	0.0323635	WBGene00007948		C35A5.4		chrV:10497059-10499410
C35A5.7	10.4623	10.3478	9.49556	12.7199	31.6582	28.2086	29.6617	25.1997	1.41844	1.56591e-05	WBGene00007951		dmsr-8	transmembranous domains	chrV:10510684-10514371
C35C5.9.1	448.005	429.407	426.69	464.548	1012.28	882.722	772.269	1055.26	1.06381	5.72244e-05	WBGene00007958		C35C5.9		chrX:11536713-11537123
C35C5.9.2	430.929	415.976	412.422	426.297	1005.84	936.269	757.013	1041.65	1.13961	3.47685e-05	WBGene00007958		C35C5.9		chrX:11536568-11537122
C35D6.5	16.0215	11.7631	20.7023	10.8564	106.644	118.541	86.2155	125.545	2.91438	2.13584e-05	WBGene00007962		C35D6.5		chrIV:16366996-16368943
C36B1.10	96.1244	69.8725	80.1217	93.7788	496.894	571.2	470.775	534.788	2.61689	7.17709e-07	WBGene00007977		gska-3	serine/threonine kinase	chrI:8749616-8751369
C36F7.5	199.332	171.619	157.701	219.554	1016.89	1133.37	1042.16	1064.12	2.51889	5.08498e-07	WBGene00007986		C36F7.5		chrI:9574759-9576024
C36H8.1	202.38	112.649	139.442	186.496	816.477	1030.85	933.566	1101.56	2.62792	1.87792e-05	WBGene00007987		C36H8.1	major sperm protein like	chrIV:12743039-12744738
C38C6.3	8.87179	3.3927	2.34415	2.38974	166.572	145.614	121.648	217.008	5.46415	2.8689e-05	WBGene00007996		C38C6.3
C38C6.5	2.00265	2.02592	2.05149	7.65837	27.4322	39.6878	24.4492	26.8293	3.36292	0.000546596	WBGene00007998		C38C6.5
C38C6.6	42.3388	32.1739	9.30856	23.0432	1171.76	1470.07	1174.74	1180.87	5.74084	2.12436e-05	WBGene00007999		tag-297	Temporarily Assigned Gene name	chrII:14627630-14630122
C38C10.3	42.9911	31.5041	27.0587	45.0302	253.839	220.923	205.345	227.457	2.65806	7.85081e-06	WBGene00008001		C38C10.3	wb|Uncharacterized protein C38C10.3 [Source:UniProtKB/Swiss-Prot;Acc:Q03568] [C38C10.3]	chrIII:9384126-9385597
C38D9.4	11.2992	2.26944	2.25291	5.09248	14.4654	12.8813	8.78835	17.4237	1.64992	0.0320655	WBGene00008012		fbxa-133	F-box A protein	chrV:17584793-17585876
C38D9.5	20.9443	13.0967	12.6537	16.9242	36.2168	46.2039	43.4312	33.5559	1.34389	0.000558981	WBGene00008013		C38D9.5		chrV:17586852-17591975
C38D9.6	1.98626	1.98608	2.00108	2.02589	6.76278	11.2726	5.39211	6.98099	1.87184	0.000158637	WBGene00008014		fbxa-172	F-box proteins were first characterized as components of SCF ubiquitin-ligase complexes (named after their main components, Skp-1, Cullin, and an F-box protein), in which they bind substrates for ubiquitination (and, thus, subsequent proteolysis); in SCF complexes, the F-box motif links its protein to other SCF components by binding Skp-1 protein. | This gene encodes a protein containing an F-box…	chrV:17559271-17561612
C39B10.3	4.16175	4.38445	2.45406	5.10707	6.22221	9.24672	10.9516	8.36884	1.1318	0.00756212	WBGene00008023		C39B10.3	wb|Protein C39B10.3 [Source:RefSeq peptide;Acc:NP_509750] [C39B10.3]	chrX:10444169-10444674
C40H1.2	73.0666	71.5934	67.8631	67.0263	240.516	237.591	179.382	207.743	1.62094	4.28292e-06	WBGene00008038		C40H1.2	wb|Uncharacterized protein C40H1.2 [Source:UniProtKB/Swiss-Prot;Acc:Q03572] [C40H1.2]	chrIII:9318044-9319271
C40H1.5	524.594	534.147	589.297	562.953	1481.38	1502.53	1215.7	1309.29	1.31304	3.92109e-06	WBGene00008040		ttr-5	C40H1.5 encodes a protein containing a predicted signal sequence followed by a transthyretin-like domain; the product of C40H1.5 belongs to a family of apparently nematode-specific proteins whose function is not yet known.	chrIII:9330314-9330927
C40H1.9	38.7478	29.5427	31.3798	32.4967	97.3271	116.027	88.8038	103.087	1.61715	8.72708e-06	WBGene00008044		C40H1.9	wb|Protein C40H1.9 [Source:RefSeq peptide;Acc:NP_001021214] [C40H1.9]	chrIII:9320040-9321663
C41G6.13	2.21066	2.07778	2.08257	2.09773	1285.61	891.926	1157.6	1910.92	9.21982	1.57915e-08	WBGene00008059		C41G6.13		chrV:15208422-15209332
C41G7.6	252.882	205.951	223.262	251.041	1166.57	1168	1060.38	1411.93	2.36221	7.46001e-07	WBGene00008063		C41G7.6		chrI:9526540-9527440
C43C3.2b	2.19636	2.14028	3.07892	3.90159	15.7996	21.7942	19.5901	20.8831	2.82115	1.86873e-05	WBGene00008065		npr-18	NeuroPeptide Receptor family	chrX:9691840-9696718
C43C3.2d	2.678	2.01594	2.02371	9.12951	15.9195	20.28	18.3864	20.7401	2.56737	0.00277196	WBGene00008065		npr-18	NeuroPeptide Receptor family	chrX:9691801-9696718
C43C3.2e	2.11883	3.95062	2.06969	2.4613	13.4134	20.865	18.2745	20.2929	2.81228	3.80332e-05	WBGene00008065		npr-18	NeuroPeptide Receptor family	chrX:9693878-9696718
C43C3.2f	2.30872	2.18034	2.22835	6.20506	18.2577	21.6962	21.9425	16.6578	2.75563	0.000353121	WBGene00008065		npr-18	NeuroPeptide Receptor family	chrX:9691840-9696718
C43C3.2g	2.3119	2.29285	3.45763	7.43532	16.6964	22.508	18.0891	17.5542	2.44356	0.000997455	WBGene00008065		npr-18	NeuroPeptide Receptor family	chrX:9690745-9696718
C43F9.6	62.7272	44.6131	48.206	57.551	250.628	240.088	226.455	234.774	2.17168	1.59292e-06	WBGene00008074		nkb-2	Sodium and potassium ATPases	chrIV:10590932-10592979
C43F9.9	50.7909	41.2404	31.3327	34.5973	130.25	148.273	143.971	174.639	1.93511	3.41497e-05	WBGene00008076		lgc-43	Ligand-Gated ion Channel	chrIV:10578667-10581785
C44C10.9a	71.3903	66.818	44.0598	57.1496	160.799	136.277	145.402	139.044	1.30123	0.000210396	WBGene00008089		C44C10.9		chrX:11713241-11716509
C44C10.9b	223.635	206.434	257.915	239.926	492.608	502.108	449.183	528.746	1.0905	1.33121e-05	WBGene00008089		C44C10.9		chrX:11714786-11716513
C44F1.2	2.53479	2.10388	5.64029	7.06797	43.5363	52.6343	46.4171	46.6912	3.62794	0.000154176	WBGene00008092		gmeb-3	SAND domain	chrIII:3768543-3770324
C44H4.1	7.05862	12.4103	12.1934	7.98728	21.9475	20.5129	16.4393	24.5891	1.10372	0.00385	WBGene00008093		lron-1	Leucine Rich Repeat (2 copies) (6 domains)	chrX:14572719-14576102
C46C2.3	24.9241	4.46051	9.64248	11.1852	28.8887	31.8098	26.6391	29.6442	1.47984	0.0275488	WBGene00008111		C46C2.3		chrIV:9225125-9227934
C47A4.3	67.4519	55.4359	37.7177	56.5214	228.414	234.871	207.572	249.629	2.11148	2.72765e-05	WBGene00008124		C47A4.3	Ser/Thr protein phosphatase	chrIV:13741042-13742265
C47A4.5	1549.45	1089.56	1712.46	1541.15	2803.62	3322.64	3694.84	3601.3	1.19952	0.000388396	WBGene00008125		C47A4.5		chrIV:13745709-13745967
C47E8.1	17.1263	37.9157	22.7849	26.5456	74.2218	65.9338	53.1036	54.3311	1.29197	0.00279504	WBGene00008141		C47E8.1		chrV:14666103-14667105
C47E12.10	40.745	36.3124	40.0311	50.1036	117.665	126.536	96.8556	125.334	1.48213	3.04902e-05	WBGene00008153		C47E12.10		chrIV:9972848-9973984
C47E12.11a	39.4467	24.733	28.8694	36.1881	135.957	163.123	109.289	127.202	2.06018	4.17898e-05	WBGene00008154		C47E12.11		chrIV:9969897-9971200
C47E12.11b	39.6131	31.9493	22.7166	36.8332	143.093	163.699	125.757	117.665	2.08863	5.48315e-05	WBGene00008154		C47E12.11		chrIV:9969897-9971200
C47E12.12	2.3277	3.13934	2.26385	8.93542	58.9616	72.5468	51.1817	52.6569	4.06274	0.000146529	WBGene00008155		C47E12.12		chrIV:9972037-9972652
C48B4.1	465.378	378.698	371.629	455.941	776.828	927.442	905.523	900.854	1.07468	4.74614e-05	WBGene00008167		C48B4.1	Acyl-CoA oxidase I	chrIII:9586613-9592192
C48B4.3.1	21.7722	16.7374	13.7859	13.7833	33.0332	29.9959	80.8801	31.2429	1.29408	0.0138301	WBGene00008168		C48B4.3		chrIII:9581114-9582388
C48B4.13	19.106	7.00699	13.9791	10.137	40.51	34.1105	33.1205	36.5685	1.61576	0.00222999	WBGene00008176		C48B4.13		chrIII:9568749-9570291
C48D5.3	8.1283	5.43544	8.49266	2.0247	22.0751	12.5753	13.1684	24.9683	1.72716	0.0190951	WBGene00008180		C48D5.3		chrIII:3578832-3581732
C49A1.3	16.4746	9.35767	15.5615	9.07961	42.1351	37.888	30.1678	37.7865	1.59612	0.000725846	WBGene00008186		best-11	Putative membrane protein	chrI:14216756-14220575
C49C3.2	20.1605	23.284	18.5397	19.4518	42.2723	59.5742	43.8745	43.3798	1.20585	0.000116912	WBGene00008192		C49C3.2		chrIV:17316710-17318246
C49F5.7	2534.47	2456.68	1760.8	2109.15	6280.33	6105.33	5320.3	5811.27	1.42	3.70124e-05	WBGene00008211		C49F5.7		chrX:11994784-11995839
C49F8.3	66.4112	36.6414	39.9366	39.1916	954.461	1017.82	724.958	960.515	4.35959	1.26345e-06	WBGene00008215		C49F8.3		chrX:13386059-13387547
C50B8.6	179.789	176.474	198.384	187.3	417.988	370.65	356.022	412.274	1.06742	4.29049e-06	WBGene00008228		C50B8.6		chrV:13578970-13580811
C50F4.2	52.3048	50.2374	52.8885	59.7886	174.486	179.201	166.486	220.659	1.77777	2.69698e-06	WBGene00008230		pfk-2	C50F4.2 encodes a putative 6-phosphofructokinase, paralogous to Y71H10A.1; C50F4.2 is required for fertility, full body size, and normally rapid growth in mass RNAi assays; C50F4.2 transcripts are enriched during spermatogenesis.	chrV:9531819-9534537
C50F4.10	85.8638	48.82	56.8544	83.3005	289.44	295.884	222.701	269.189	2.00365	0.000105618	WBGene00008235		C50F4.10	serine/threonine kinase	chrV:9530009-9531577
C50H2.7	1.99947	2.0245	2.02771	3.56809	21.1162	31.0056	22.4491	23.3954	3.37982	7.91523e-06	WBGene00008243		C50H2.7		chrV:9923285-9924051
C50H2.10	105.784	89.3606	80.41	89.5493	1027.89	1074.12	854.57	1171.57	3.49681	1.45425e-07	WBGene00008244		fipr-11	FIP (Fungus-Induced Protein) Related	chrV:9905912-9906181
C50H2.12	108.484	79.2697	65.9428	79.1105	1074.4	1079.37	798.146	1113.67	3.62198	1.22298e-06	WBGene00008245		fipr-10	FIP (Fungus-Induced Protein) Related	chrV:9914196-9914465
C52E4.7	44.56	28.2236	46.5892	43.881	148.135	155.431	133.453	143.933	1.8566	4.18033e-05	WBGene00008259		C52E4.7	C52E4.7 encodes a member of the histidine phosphatase superfamily orthologous to Bombyx mori ecdysteroid phosphate phosphatase (EPP), human STS1 (OMIM:609201) and human UBASH3A (OMIM:605736); C52E4.7 is also paralogous to C. elegans F09C12.8, F53B6.7, F55A11.11, and T07F12.1; while no explicit prediction has been made for C52E4.7's activity, it might be catalytically inactive; as loss of C52E4.7 …	chrV:11994302-11995839
C52G5.2	393.352	362.691	381.924	399.14	1260.69	1402.04	1169	1432.96	1.77225	3.77881e-07	WBGene00008260		C52G5.2		chrX:12843314-12845384
C53B4.8a	18.6289	12.0088	18.1418	16.0134	106.577	80.7785	89.3974	174.486	2.75321	7.19258e-05	WBGene00008277		mltn-12	MLt-TeN (mlt-10) related	chrIV:8993086-9000773
C53B4.8b	17.2674	14.6364	22.1298	17.3588	104.691	84.9373	96.0963	190.665	2.67816	8.54696e-05	WBGene00008277		mltn-12	MLt-TeN (mlt-10) related	chrIV:8993086-9000763
C53D6.3	2.10659	2.08351	5.35505	6.38497	8.85142	11.0278	9.48039	8.59467	1.43197	0.0170536	WBGene00008280		acc-2	ligand-gated ion channel	chrIV:9016788-9019101
C53D6.7	146.92	132.458	102.878	131.001	258.965	314.21	270.166	256.75	1.10691	0.000132623	WBGene00008284		C53D6.7	galactoside-binding lectin like	chrIV:9034843-9037162
C54D10.1	330.361	288.848	284.717	315.524	957.166	1074.4	739.107	1098.79	1.65156	2.32439e-05	WBGene00008296		cdr-2	glutathione S-transferase	chrV:12414622-12415711
C54D10.4	24.7874	25.6253	19.8514	26.8358	137.269	146.977	153.535	128.551	2.55016	4.62935e-07	WBGene00008299		C54D10.4		chrV:12419412-12420944
C54D10.7	2.16865	2.20002	2.29047	4.63965	30.3207	28.1989	23.489	30.2473	3.38712	1.9475e-05	WBGene00008301		dct-3	DAF-16/FOXO Controlled, germline Tumor affecting	chrV:12441665-12443835
C54D10.10	28.7068	34.6044	23.6776	24.3951	325.119	323.248	289.595	395.769	3.58939	4.58364e-07	WBGene00008304		C54D10.10	serine protease inhibitor	chrV:12448681-12450004
C54E10.2a	11.5826	8.45322	7.92273	12.876	21.3614	29.309	22.5837	18.3444	1.17467	0.00181331	WBGene00008307		ncs-5	EF hand	chrV:18826847-18831299
C54G4.2	15.3666	7.43825	9.28719	53.0039	46.3265	48.1923	47.4673	58.2765	1.69456	0.0377103	WBGene00008312		C54G4.2		chrI:8006650-8009118
C54G4.3	61.6546	35.9118	47.952	51.2568	170.091	199.332	144.311	190.171	1.85442	7.08775e-05	WBGene00008313		C54G4.3		chrI:8005127-8006296
C54G4.4	19.9746	22.9663	21.6161	20.0177	43.2668	45.3908	44.832	48.6233	1.10769	1.6175e-06	WBGene00008314		C54G4.4	sushi repeats	chrI:7996728-8003179
C54G10.1	2.28889	6.66129	2.40389	2.44857	11.038	9.79393	7.64814	9.63139	1.61785	0.00587714	WBGene00008319		C54G10.1		chrV:14641101-14641382
C55A6.3	136.008	138.007	114.772	139.683	402.802	437.897	369.291	351.596	1.56249	3.54609e-06	WBGene00008332		C55A6.3	dehydrogenase	chrV:11512307-11513421
C55A6.4	185.216	161.508	147.341	171.775	367.052	402.477	333.294	312.599	1.08638	5.06438e-05	WBGene00008333		C55A6.4	alcohol dehydrogenase	chrV:11516444-11517885
C55A6.5	227.395	232.759	203.633	219.058	499.522	511.265	425.989	427.069	1.07464	1.26539e-05	WBGene00008334		sdz-8	alcohol dehydrogenase	chrV:11515086-11516178
C55A6.6	214.712	206.274	176.626	191.346	441.829	447.262	392.196	374.064	1.0689	2.02013e-05	WBGene00008335		C55A6.6	alcohol dehydrogenase	chrV:11513705-11514737
C55A6.7	165.901	124.138	107.871	127.895	397.017	432.963	381.157	381.71	1.61494	2.20208e-05	WBGene00008336		C55A6.7	alcohol dehydrogenase	chrV:11519335-11520484
C55A6.8	58.253	57.1996	61.2202	57.6582	164.663	165.663	134.893	121.573	1.31231	2.39059e-05	WBGene00008337		C55A6.8		chrV:11518100-11518702
C55A6.11	30.432	32.7368	30.5891	33.8999	177.317	62.7466	44.9249	61.5817	1.22425	0.0301081	WBGene00008340		C55A6.11		chrV:11520585-11521554
C56G7.2	2.09729	2.12088	2.14355	4.53334	10.2018	15.0821	19.4806	13.9553	2.47961	0.000311356	WBGene00008347		C56G7.2	However, F-box proteins are by no means confined solely to SCF complexes. | For instance, yeast Skp-1 can bind non-SCF F-box proteins to perform cellular functions completely distinct from protein degradation, such as kinetochore function (binding the F-box protein Ctf13p) or SNARE recycling (by binding the F-box protein Rcy1p), as well as yet other F-box proteins of unknown function (Yjl149 and …	chrIII:3386909-3389970
cTel54X.1	55.3798	41.6748	53.7028	39.6441	179.382	158.893	149.486	162.761	1.78523	1.16393e-05	WBGene00008352		fbxa-6	F-box proteins were first characterized as components of SCF ubiquitin-ligase complexes (named after their main components, Skp-1, Cullin, and an F-box protein), in which they bind substrates for ubiquitination (and, thus, subsequent proteolysis); in SCF complexes, the F-box motif links its protein to other SCF components by binding Skp-1 protein. | This gene encodes a protein containing an F-box…	chrIII:1271-2948
D1025.2	173.645	147.567	132.147	121.455	379.294	336.76	286.494	251.32	1.12075	0.000610897	WBGene00008354		gcsh-1	Glycine Cleavage System H protein	chrX:14514116-14515081
D1054.9a	16.6201	12.8167	13.8143	11.4125	73.1728	64.5896	53.2828	103.975	2.40168	4.83667e-05	WBGene00008376		D1054.9		chrV:10785796-10791051
D1054.9b	13.2195	12.4122	14.5834	13.3928	78.6326	71.9457	53.999	105.451	2.49331	1.85253e-05	WBGene00008376		D1054.9		chrV:10785801-10791051
D1054.9c	20.9317	8.04786	17.619	9.22556	76.2757	65.9723	62.1374	98.0654	2.53227	0.000480014	WBGene00008376		D1054.9		chrV:10785801-10791051
D1054.9d	13.9514	13.2829	15.6794	2.47317	72.5468	71.0401	55.7638	109.438	3.02391	0.0039156	WBGene00008376		D1054.9		chrV:10785796-10791051
D1054.9e	13.8775	11.6439	10.9336	7.6409	75.2652	74.4284	57.1395	96.3126	2.78929	2.29251e-05	WBGene00008376		D1054.9		chrV:10785796-10791051
D1054.9f	16.4497	13.6001	10.0339	6.47379	74.1237	78.5185	50.7833	94.3447	2.7265	0.000229453	WBGene00008376		D1054.9		chrV:10785796-10791051
D1054.9g	18.4009	11.0695	11.7568	11.1922	73.0129	74.904	48.9122	96.2296	2.47688	8.99436e-05	WBGene00008376		D1054.9		chrV:10785801-10791051
D1054.9h	20.9173	11.7473	9.95554	14.7919	67.9608	70.6839	50.2927	112.616	2.38859	0.000376419	WBGene00008376		D1054.9		chrV:10785796-10791051
D1054.9i	14.503	8.60728	15.0039	9.02773	65.9599	72.3297	54.7053	99.2091	2.64514	8.02321e-05	WBGene00008376		D1054.9		chrV:10785801-10791051
D1081.3	26.3262	14.5747	16.4813	15.4322	57.1586	46.374	32.5537	49.1947	1.36072	0.00195138	WBGene00008381		D1081.3		chrI:8463323-8469309
D1081.5	39.555	30.7834	24.4372	36.8011	271.182	280.717	201.626	294.956	3.00336	5.20408e-06	WBGene00008383		D1081.5	ankyrin motif
D1086.9	5.27659	8.24777	3.8549	3.46407	209.819	258.204	79.3085	552.011	5.49014	0.000139173	WBGene00008396		D1086.9		chrV:14104270-14106481
D2045.5	108.819	72.0225	67.4782	95.8437	346.795	367.659	269.457	356.258	1.97893	5.15826e-05	WBGene00008423		D2045.5	serine/threonine kinase	chrIII:10468060-10469503
E01G4.6	172.32	6.45928	6.51361	16.414	2952.63	3723.66	3567.89	6028.53	7.72203	0.00050139	WBGene00008448		E01G4.6		chrII:13482405-13485780
E01G6.1	2.23627	2.24481	2.23	2.17075	40.6724	61.0175	34.9505	48.4088	4.34966	2.61348e-07	WBGene00008449		E01G6.1	pancreatic trypsin inhibitor (kunitz) protein	chrX:12260884-12266557
E04D5.3	29.8872	20.6466	31.1723	25.1803	152.023	217.893	203.268	273.246	2.9728	1.03946e-05	WBGene00008482		cut-4	cuticlin like protein	chrII:10436144-10440092
F01D5.1	52.5314	58.4474	38.3585	50.4319	323.696	336.96	330.653	351.237	2.76462	7.63516e-07	WBGene00008492		F01D5.1		chrII:13996954-13997596
F01D5.2	75.6243	81.1775	58.1943	67.4072	199.134	137.367	158.796	151.255	1.19248	0.000249042	WBGene00008493		F01D5.2		chrII:13998497-13998956
F01D5.5	95.5671	78.7831	73.3936	99.2415	738.182	625.945	578.344	688.146	2.92784	5.21411e-07	WBGene00008495		F01D5.5		chrII:14001686-14002300
F01D5.6	28.4293	13.2986	7.22564	11.091	317.288	304.486	305.206	344.018	4.58823	3.24809e-05	WBGene00008496		F01D5.6		chrII:14006511-14008576
F01D5.7a	14.2913	9.99319	19.8475	25.7805	71.1242	79.0318	85.1203	73.0006	2.2252	0.000319171	WBGene00008497		F01D5.7		chrII:14008666-14010583
F01D5.7b	8.22135	10.1786	5.26536	13.5146	59.9175	47.2938	45.8722	50.6984	2.52802	0.000150289	WBGene00008497		F01D5.7		chrII:14008666-14010577
F01D5.10	14.3294	17.6424	18.4653	19.575	58.2114	69.947	48.5324	76.2007	1.84112	4.30985e-05	WBGene00008500		F01D5.10		chrII:14017836-14020945
F01G10.5	4.44119	5.89629	3.94254	3.33316	12.566	13.3391	12.5581	15.3242	1.63764	0.000119142	WBGene00008508		F01G10.5		chrIV:10228100-10231060
F01G10.6	4.98492	4.70384	10.9152	11.697	24.0291	24.8625	25.4654	29.6875	1.80928	0.00239893	WBGene00008509		F01G10.6		chrIV:10226334-10227639
F01G10.10	37.0666	36.5189	27.1508	32.9103	190.665	172.421	163.104	198.094	2.44459	1.00136e-06	WBGene00008512		F01G10.10	lipopolysaccharide-binding protein like	chrIV:10246162-10249907
F02C12.5a	19.0695	18.0461	19.7491	29.2505	103.678	93.5588	82.8814	143.892	2.29617	6.34385e-05	WBGene00008519		cyp-13B1	cyp-13B1 encodes one of ~80 C. elegans cytochrome P450s: membrane-associated, heme-containing NADPH-dependent monooxygenases that catalyze the oxidative metabolism of a variety of exogenous compounds and endogenous substrates.	chrX:13406768-13409644
F02C12.5c	2.2776	2.2992	2.8972	9.81908	33.7222	40.2915	35.439	56.0206	3.53607	0.000547133	WBGene00008519		cyp-13B1	cyp-13B1 encodes one of ~80 C. elegans cytochrome P450s: membrane-associated, heme-containing NADPH-dependent monooxygenases that catalyze the oxidative metabolism of a variety of exogenous compounds and endogenous substrates.	chrX:13406675-13409644
F02D8.4	535.2	541.207	489.701	522.544	1374.97	1509.14	1365.54	1526.83	1.46678	1.57911e-07	WBGene00008521		F02D8.4	carboxypeptidase	chrV:14984909-14987623
F02E9.3	27.6876	16.2643	15.2874	26.3188	101.965	99.9146	95.6649	74.3453	2.16089	0.000128252	WBGene00008529		F02E9.3	ubiquitin carboxyl-terminal hydrolase	chrI:8404547-8405955
F07A5.2	348.847	290.404	309.42	343.417	2478.22	2469.92	2129.56	2488.05	2.88922	3.86208e-08	WBGene00008541		F07A5.2
F07A5.3	127.915	135.087	122.623	125.585	308.842	308.363	286.553	314.979	1.2534	9.70562e-08	WBGene00008542		scav-6	membrane glycoprotein	chrI:7354491-7357173
F07A11.5	587.333	540.058	548.24	577.172	1267.29	1245.98	1170.68	1095.31	1.08358	1.22468e-06	WBGene00008548		F07A11.5	ribokinase	chrII:11612275-11614391
F07D3.3	10.1033	9.36043	11.5275	18.0999	34.1835	31.7311	29.3473	31.7282	1.41942	0.000618615	WBGene00008556		F07D3.3		chrV:9460686-9462685
F07H5.6	33.0426	30.5225	21.4717	32.6006	76.1819	84.5591	66.5175	61.0175	1.30271	0.000350118	WBGene00008557		F07H5.6		chrII:8791856-8792740
F07H5.7	19.1237	21.4543	20.9572	26.1535	42.3172	40.2996	35.682	80.8138	1.11268	0.0074983	WBGene00008558		F07H5.7		chrII:8792912-8794162
F07H5.8	12.8139	2.89746	2.48664	3.16459	35.4534	49.6117	38.814	37.5626	3.27489	0.00109301	WBGene00008559		F07H5.8	keratin like	chrII:8801130-8804883
F08A8.3	1481.1	1388.84	1463.84	1567.75	3199.93	3502.1	3269.48	3268.75	1.16626	2.39019e-07	WBGene00008566		F08A8.3	ACYL-COENZYME A OXIDASE, PEROXISOMAL (EC 1.3.3.6) (PALMITOYL-COA OXIDASE) (AOX)	chrI:12946947-12951099
F08A8.4.1	1575.64	1411.75	1334.96	1440.43	3146.16	3393.64	3142.23	3131.7	1.15461	9.45046e-07	WBGene00008567		F08A8.4	ACYL-COENZYME A OXIDASE, PEROXISOMAL (EC 1.3.3.6) (PALMITOYL-COA OXIDASE) (AOX)	chrI:12951134-12954015
F08A8.4.2	1554.1	1564.84	1615.23	1679.45	3513.16	3707.21	3486.55	3383.25	1.13537	8.64901e-08	WBGene00008567		F08A8.4	ACYL-COENZYME A OXIDASE, PEROXISOMAL (EC 1.3.3.6) (PALMITOYL-COA OXIDASE) (AOX)	chrI:12951025-12954015
F08G2.5	42.084	20.9995	25.0629	33.8402	138.243	148.435	121.549	106.387	2.11692	0.000138673	WBGene00008577		F08G2.5	wb|Protein F08G2.5 [Source:RefSeq peptide;Acc:NP_496901] [F08G2.5]	chrII:13832853-13833631
F08G5.2	54.117	35.1868	45.7979	47.5575	162.073	161.89	143.847	148.052	1.76849	1.36431e-05	WBGene00008581		acl-13	ACyLtransferase-like	chrIV:12410504-12412221
F08H9.2	602.917	527.855	478.177	530.081	2380.76	2000.79	1994.9	2050.85	1.9791	6.41927e-07	WBGene00008590		F08H9.2	wb|Protein F08H9.2 [Source:RefSeq peptide;Acc:NP_506584] [F08H9.2]	chrV:14460626-14461134
F08H9.4a	2.98108	2.40608	2.43776	2.312	27.3311	32.359	2.47812	56.7583	2.89684	0.0277661	WBGene00008592		F08H9.4		chrV:14463588-14464374
F08H9.4b	8.54796	6.783	6.15326	8.27328	111.597	106.901	24.8367	193.959	3.56224	0.00147493	WBGene00008592		F08H9.4		chrV:14463588-14463896
F08H9.7	280.682	246.23	204.225	233.367	544.303	596.056	461.252	503.387	1.12885	9.64395e-05	WBGene00008595		clec-56	C-type lectin domain	chrV:14474441-14476795
F09B12.1a	21.6274	9.73732	6.50805	4.87671	214.592	188.908	217.315	349.917	4.70376	8.76359e-05	WBGene00008605		mlt-9	MoLTing defective	chrX:15101787-15107741
F09B12.1b.1	21.1802	10.3549	9.25619	2.44436	217.008	182.021	241.491	361.938	4.85206	0.000390032	WBGene00008605		mlt-9	MoLTing defective wb|Protein MLT-9, isoform b [Source:RefSeq peptide;Acc:NP_510512] [F09B12.1b.1]	chrX:15101787-15107769
F09B12.1b.2	22.1358	12.4152	18.6687	4.39635	198.968	188.244	213.85	346.704	4.22742	0.000282365	WBGene00008605		mlt-9	MoLTing defective	chrX:15101787-15107967
F09B12.3	738.995	740.432	758.13	835.832	1852.94	1835.43	1865.5	2086.1	1.31361	6.12379e-07	WBGene00008607		F09B12.3	wb|Putative phospholipase B-like 2 [Source:UniProtKB/Swiss-Prot;Acc:O62146] [F09B12.3]	chrX:15095335-15097954
F10B5.3	2.14493	2.08976	3.23916	2.00587	26.526	26.0388	19.2032	34.2391	3.48216	5.89857e-06	WBGene00008640		F10B5.3	Zinc finger, C2H2 type	chrII:8147203-8150030
F10C2.7	27.4471	24.3382	36.1711	34.5576	60.463	64.172	48.6233	84.1775	1.06234	0.00243458	WBGene00008647		F10C2.7		chrV:12053952-12056320
F10D11.3	48.7784	54.2677	27.1408	47.1977	148.91	141.094	119.78	146.377	1.69084	0.00037038	WBGene00008649		F10D11.3		chrI:8439756-8440470
F10D11.5	38.029	32.207	19.0571	27.7966	65.2624	64.7559	59.1173	71.569	1.19612	0.00160607	WBGene00008651		F10D11.5		chrI:8442726-8444931
F10F2.2	539.117	476.582	541.207	520.791	1144.34	1181.15	1198.28	1397.55	1.24152	3.65389e-06	WBGene00008654		F10F2.2	Phosphoribosylformylglycinamidine synthase	chrIII:4618874-4643305
F10F2.3	27.3857	23.1451	19.3533	22.0914	183.245	273.767	159.453	205.648	3.14189	3.66157e-06	WBGene00008655		lips-3	lipase (Bacillus subtilis)	chrIII:4616526-4618900
F10F2.5	3.34394	4.62527	2.24348	2.31616	27.4075	25.5847	17.4404	24.2036	2.96166	4.72764e-05	WBGene00008657		clec-154	C-type LECtin	chrIII:4638328-4640562
F10F2.6	18.7801	15.8853	21.7297	23.8827	90.0364	87.1654	85.1404	92.7664	2.16129	3.19655e-06	WBGene00008658		clec-152	C-type LECtin	chrIII:4632407-4634428
F10F2.7	59.2267	40.1609	129.891	55.6026	283.657	323.567	226.755	262.787	2.07863	0.00145185	WBGene00008659		clec-151	C-lectin binding domain	chrIII:4628465-4631135
F10F2.8	45.023	32.6157	35.2833	53.5578	130.384	150.146	131.733	145.484	1.76975	4.87163e-05	WBGene00008660		clec-153	C-lectin binding domain	chrIII:4635330-4637534
F10G8.1a	159.716	105.076	122.575	143.009	586.22	609.622	557.233	631.994	2.18521	3.91393e-06	WBGene00008661		F10G8.1		chrI:10019706-10021087
F10G8.1b	156.701	115.007	114.887	149.925	604.528	639.181	562.751	606.902	2.18295	2.4057e-06	WBGene00008661		F10G8.1		chrI:10020608-10021087
F10G8.2	63.8294	40.1791	57.3389	54.1836	211.877	209.112	172.573	211	1.9154	2.06898e-05	WBGene00008662		F10G8.2	Eukaryotic protein kinase domain	chrI:10021702-10022828
F11A5.5a	2.25992	2.27119	2.37502	2.24138	8.4906	5.80986	2.28671	10.2615	1.35119	0.031007	WBGene00008673		F11A5.5		chrV:16198450-16201045
F11A5.5b	4.29624	2.00237	2.02613	2.09378	9.62196	9.7308	4.11567	10.9152	1.71216	0.00668169	WBGene00008673		F11A5.5		chrV:16198379-16201045
F11A5.13	2.31527	3.40989	2.40575	9.72631	15.4746	10.0099	21.4764	7.34601	1.76189	0.0246571	WBGene00008679		F11A5.13		chrV:16226013-16226681
F11E6.6	10.9638	16.8057	13.9869	18.6289	41.0183	34.7234	38.6959	32.4333	1.30463	0.000398122	WBGene00008709		F11E6.6		chrIV:17464555-17465927
F11E6.8a	65.5456	66.4775	58.5357	72.6141	146.671	137.594	134.478	148.687	1.11136	5.00228e-06	WBGene00008711		F11E6.8	Eukaryotic protein kinase domain	chrIV:17444121-17450543
F11E6.8b	66.889	68.4263	65.4626	66.6082	171.984	132.302	136.525	148.652	1.13306	1.15242e-05	WBGene00008711		F11E6.8		chrIV:17444121-17447414
F11E6.9	19.6415	15.3002	7.459	10.5584	162.397	131.192	111.962	173.886	3.52429	4.62015e-05	WBGene00008712		F11E6.9		chrIV:17474256-17475382
F11F1.4	2.47448	6.96162	4.35098	6.00083	11.8622	8.5175	12.5819	9.09082	1.17084	0.0171404	WBGene00008716		F11F1.4		chrIII:13400962-13401773
F13A7.1	231.609	199.188	208.483	236.607	1175.63	1226.65	1187.63	1232.08	2.4642	1.68764e-08	WBGene00008724		F13A7.1		chrV:16376239-16377925
F13A7.7	11.6091	9.58357	5.36306	5.2876	48.0413	45.4774	44.1126	38.4309	2.54929	0.000140562	WBGene00008725		F13A7.7		chrV:16382077-16383829
F13A7.12	7.32468	7.57036	7.42552	10.6001	56.8544	57.3943	42.0549	63.8294	2.74269	5.39955e-06	WBGene00008727		F13A7.12	wb|Protein F13A7.12 [Source:RefSeq peptide;Acc:NP_001023793] [F13A7.12]	chrV:16396359-16398533
F13B12.3a	21.4319	25.9607	30.2815	25.9701	130.547	108.484	112.457	98.5974	2.12185	3.72739e-06	WBGene00008731		F13B12.3		chrIV:10439209-10443780
F13B12.3b	47.5157	39.555	30.9789	37.8604	204.434	191.893	202.769	215.396	2.40056	1.71636e-06	WBGene00008731		F13B12.3		chrIV:10439209-10443780
F13B12.7	2.20052	2.17106	2.18804	2.32498	16.0545	14.712	9.66416	11.6027	2.52244	5.44659e-06	WBGene00008734		F13B12.7		chrIV:10444094-10444584
F13D2.3	18.5989	2.02092	12.2459	10.6722	32.088	36.1881	29.5565	23.8555	1.84522	0.0418724	WBGene00008737		gnrr-7	G-protein coupled receptor	chrX:11185812-11187520
F13D12.9.1	61.5642	61.8239	72.5848	67.0944	141.803	111.337	164.547	184.166	1.17248	0.000412368	WBGene00008743		F13D12.9	wb|Protein F13D12.9 [Source:RefSeq peptide;Acc:NP_496501] [F13D12.9.1]	chrII:11707451-11709564
F13D12.9.2	50.8619	57.2678	71.1913	80.5905	154.945	107.345	176.699	161.56	1.20712	0.00146243	WBGene00008743		F13D12.9		chrII:11707451-11709571
F13D12.9.3	55.1337	36.899	57.5011	54.3651	133.296	110.112	144.949	134.57	1.37311	0.000202552	WBGene00008743		F13D12.9		chrII:11707451-11709365
F13E6.2	2.30761	2.24564	2.14864	3.57861	3.26498	6.07897	5.66498	8.83041	1.15977	0.0146735	WBGene00008746		F13E6.2	adenylate kinase like	chrX:10668280-10674293
F13E9.5	23.8512	12.3153	14.7793	20.8688	89.1227	83.691	73.2447	74.5888	2.20328	7.39293e-05	WBGene00008754		F13E9.5	wb|Protein F13E9.5 [Source:RefSeq peptide;Acc:NP_502020] [F13E9.5]	chrIV:10882932-10884363
F13E9.8	2.8551	8.06396	4.20652	8.61047	14.5317	15.1578	9.30972	11.5957	1.20841	0.0272317	WBGene00008757		F13E9.8		chrIV:10893648-10894355
F13G11.2	138.843	101.242	119.238	119.548	518.553	449.964	448.472	449.452	1.9687	1.61272e-06	WBGene00008772		irld-4	Insulin/EGF-Receptor L Domain protein	chrIV:14633125-14634369
F14D7.1	10.267	5.58045	9.77079	7.6956	22.4347	21.2147	20.2051	25.3052	1.45496	0.000480592	WBGene00008788		F14D7.1	wb|Protein F14D7.1 [Source:RefSeq peptide;Acc:NP_506539] [F14D7.1]	chrV:14288733-14289463
F14D7.4	3.09623	11.6745	8.05212	12.057	14.0084	21.9356	35.4059	15.6819	1.40085	0.0428903	WBGene00008791		F14D7.4		chrV:14295828-14298132
F14D7.5a	12.8549	12.4439	7.30194	13.1826	52.8359	39.5702	48.4474	51.5016	2.10106	8.47514e-05	WBGene00008792		F14D7.5		chrV:14299180-14299642
F14E5.3	26.9643	20.5731	14.7078	21.6722	90.4221	98.1127	86.2366	88.3499	2.1446	2.50103e-05	WBGene00008801		acp-3	Histidine acid phosphatase	chrII:8435347-8437169
F14F3.4	5.11729	19.1614	8.53453	7.81337	58.4663	43.6025	35.9061	69.2126	2.48006	0.00151115	WBGene00008807		F14F3.4		chrX:10520934-10521405
F14F7.2	10.7184	8.85031	11.5008	17.2702	50.4858	41.346	56.2795	49.415	2.06682	8.89936e-05	WBGene00008809		cyp-13A11	cyp-13A11 encodes one of ~80 C. elegans cytochrome P450s: membrane-associated, heme-containing NADPH-dependent monooxygenases that catalyze the oxidative metabolism of a variety of exogenous compounds and endogenous substrates; cyp-13A11 expression is upregulated in response to the tetrachlorobiphenyl PCB52.	chrIII:13021009-13023949
F14F7.3	2.44493	3.8702	6.23321	12.0845	33.5407	29.9245	33.507	28.5943	2.59947	0.00194274	WBGene00008810		cyp-13A12	cyp-13A12 encodes one of ~80 C. elegans cytochrome P450s: membrane-associated, heme-containing NADPH-dependent monooxygenases that catalyze the oxidative metabolism of a variety of exogenous compounds and endogenous substrates.	chrIII:13024596-13028012
F14F7.4	16.6276	19.2282	18.2423	14.513	96.5893	91.1419	100.771	87.5369	2.46036	2.89695e-07	WBGene00008811		F14F7.4		chrIII:13028381-13029664
F14F8.8	3.29615	2.29774	3.39312	2.25158	10.6963	6.56775	4.58848	7.78239	1.35953	0.00402835	WBGene00008816		F14F8.8		chrV:16671622-16672186
F14H3.2	18.0628	12.5721	11.3887	12.6602	170.899	49.0164	36.8941	40.51	2.14471	0.00704432	WBGene00008821		best-12	Putative membrane protein	chrV:16049492-16051554
F15A4.8a	21.0188	19.8175	23.3196	17.0771	60.259	47.5331	56.7583	42.084	1.34154	0.00011429	WBGene00008842		chil-28	chitinase	chrII:12475338-12478926
F15A4.8b	18.0312	21.36	25.668	20.9512	55.4663	50.4966	55.4956	42.0077	1.2446	0.000116839	WBGene00008842		chil-28	CHItinase-Like	chrII:12475338-12478926
F15A4.8c	11.0133	4.3373	4.93442	7.26166	25.0234	19.4411	24.6773	25.1086	1.86508	0.00105322	WBGene00008842		F15A4.8	CHItinase-Like
F15B9.6	2.46083	2.43125	2.35517	7.10578	332.028	364.823	321.256	310.818	6.71201	2.56264e-06	WBGene00008850		F15B9.6	phospholipase A2	chrV:13014144-13016654
F15B9.8.1	83.4812	61.51	43.5027	36.376	1072.72	1361.41	821.419	1285.13	4.38339	8.22845e-06	WBGene00008851		F15B9.8	Thrombospondin type 1 domain	chrV:12988556-12992186
F15B9.8.2	91.3084	209.732	34.4111	39.542	1132.76	1216.19	751.221	1203.14	3.88607	0.000808114	WBGene00008851		F15B9.8	Thrombospondin type 1 domain	chrV:12988532-12992186
F15G9.1a	1704.92	1562.09	1640.2	1574.63	4255.58	4447.78	3953.52	4265.25	1.38404	8.69885e-08	WBGene00008865		F15G9.1		chrX:9706940-9708565
F15G9.1c	1627.5	1437.79	1555.3	1555.3	4091.66	4298.84	3822.94	4197.4	1.40998	1.68144e-07	WBGene00008865		F15G9.1		chrX:9707027-9708565
F15H9.1	2.31081	2.3648	2.3481	2.46229	26.4941	29.7033	26.9109	27.6837	3.54491	1.70703e-10	WBGene00008870		F15H9.1		chrI:12157151-12158712
F15H10.4	25.0723	19.3787	21.4209	24.9459	56.6188	57.0012	60.259	59.0849	1.36696	6.15797e-06	WBGene00008871		tag-314	Temporarily Assigned Gene name wb|Protein TAG-314 [Source:RefSeq peptide;Acc:NP_872234] [F15H10.4]	chrV:10426633-10428731
F16D3.6	16.794	2.30803	5.05709	5.85938	19.1456	18.2423	16.1348	18.4844	1.62573	0.03329	WBGene00008889		F16D3.6		chrI:8375490-8377565
F16H6.4	2.46851	2.35583	2.31629	4.20241	8.95598	12.9617	9.23842	16.327	2.06824	0.000399149	WBGene00008894		F16H6.4		chrV:18198721-18200754
F16H6.9	2.27885	7.41804	7.3651	9.37362	40.4666	25.9006	24.3491	27.1552	2.30347	0.00329253	WBGene00008899		F16H6.9		chrV:18217084-18222779
F17B5.1a	7.5886	4.69511	3.13013	6.26534	160.536	167.221	163.547	168.274	5.003	1.90587e-06	WBGene00008905		F17B5.1		chrI:13184912-13188297
F17B5.1b	11.7365	12.057	5.13226	4.67952	353.428	340.506	284.678	327.694	5.41388	7.0983e-06	WBGene00008905		F17B5.1		chrI:13184930-13188017
F17B5.2	4.91523	2.03361	2.40735	2.02822	4.84242	6.53226	7.75777	8.25006	1.3436	0.00849019	WBGene00008906		oac-17	Lectin C-type domain	chrI:13191983-13194645
F17C8.7	446.076	358.582	367.459	463.044	2283.33	2314.17	2060.8	2360.28	2.4708	3.68054e-07	WBGene00008912		F17C8.7		chrIII:4736070-4737256
F18C12.4	2.17607	2.26663	2.88463	2.14704	32.1357	30.3355	25.8203	25.6077	3.59124	1.45778e-07	WBGene00008935		F18C12.4		chrI:8060791-8061793
F19B6.4	50.93	27.9604	27.004	51.7708	204.073	248.82	226.844	242.172	2.6131	6.73128e-05	WBGene00008950		wht-5	white protein like	chrIV:12337580-12340417
F20B10.3.1	11.1473	19.2387	11.6846	8.49915	63.7185	74.8904	45.1801	56.4637	2.2897	0.000217376	WBGene00008967		F20B10.3		chrIV:12168244-12169089
F20B10.3.2	11.7501	23.8922	10.1414	9.63664	66.2312	62.9507	49.5985	56.3246	2.18243	0.000466834	WBGene00008967		F20B10.3		chrIV:12168087-12169089
F20G2.5	2.28113	4.64503	3.28494	2.34762	40.8392	35.3979	38.8773	31.3233	3.59875	7.93599e-06	WBGene00008988		F20G2.5		chrV:13771508-13773700
F21A3.3	372.931	378.52	353.844	374.116	1237.85	1249.62	1155.21	1272.62	1.73178	6.81137e-09	WBGene00008993		F21A3.3	F21A3.3 encodes a putatively secreted protein, with an N-terminal EGF-liked domain and a DUF1794 domain, that is homologous to human THAP4/CGI-36; F21A3.3 is a paralog of MAB-7, C15F1.1, C28H8.5, C52G5.2, T28H10.2, and a domain in Y46G5A.29.	chrV:15517711-15519681
F21A3.4	28.0751	14.8442	24.8625	26.6164	78.6646	78.0403	61.9414	77.0924	1.68299	0.000313839	WBGene00008994		F21A3.4	dystrophin like protein	chrV:15536640-15537986
F21C3.2	3.90428	1.97656	1.97637	1.97279	11.6572	18.1632	13.8858	18.7539	2.7099	9.41442e-05	WBGene00009001		tyr-3	tyrosinase	chrI:7274282-7278573
F21C3.6	23.4117	15.0282	24.9288	24.4855	58.3914	55.0888	47.9342	44.6236	1.25043	0.00068643	WBGene00009005		F21C3.6		chrI:7283907-7285762
F21D9.2	83.6493	69.0637	78.6476	91.8101	224.337	216.627	194.374	191.346	1.35932	1.1811e-05	WBGene00009016		F21D9.2		chrV:19258485-19262449
F21D9.3	69.6695	63.7119	69.9658	82.1087	239.322	186.157	186.249	227.979	1.55326	1.44977e-05	WBGene00009017		F21D9.3		chrV:19257583-19257753
F21G4.3	2.19108	2.21881	2.30962	2.32793	41.3401	42.8303	27.4236	37.7267	4.02419	1.63641e-07	WBGene00009024		F21G4.3		chrX:9895144-9897057
F21H7.2.1	109.605	89.0839	95.0587	97.987	396.395	418.857	374.446	389.688	2.01434	1.25959e-07	WBGene00009028		F21H7.2		chrV:16227154-16229598
F21H7.2.2	92.0029	72.5848	66.3777	77.3764	360.744	384.703	350.157	313.852	2.19914	1.45528e-06	WBGene00009028		F21H7.2		chrV:16227154-16229893
F21H7.5	317.246	237.682	260.905	301.825	1595.29	1640.8	1560.53	1600.93	2.52625	2.08921e-07	WBGene00009031		F21H7.5		chrV:16237539-16238821
F21H7.12	10.4292	9.24376	13.6867	10.8265	69.638	58.352	62.7563	58.6865	2.50823	1.40563e-06	WBGene00009033		F21H7.12		chrV:16230159-16231043
F22B3.8	22.0816	15.6761	18.3243	27.1619	71.3208	77.3461	76.087	73.6612	1.87186	3.71615e-05	WBGene00009039		F22B3.8	tyrosine-protein kinase	chrIV:11422711-11425251
F22B5.5	106.722	72.2542	92.9132	93.5588	311.14	313.137	276.565	348.944	1.78301	1.21822e-05	WBGene00009043		F22B5.5		chrII:8453256-8454613
F23B2.7a	18.6971	9.40699	14.2135	18.0079	132.881	128.294	109.559	124.975	3.08503	1.22766e-05	WBGene00009075		F23B2.7		chrIV:9150491-9152043
F23B2.7b	25.112	15.2486	24.5226	21.9654	122.713	124.277	99.8737	117.584	2.44051	1.05068e-05	WBGene00009075		F23B2.7		chrIV:9150761-9152043
F23B12.1	26.6876	20.0894	27.7655	35.4059	136.051	150.04	144.608	160.757	2.45359	8.18726e-06	WBGene00009079		F23B12.1	serine/threonine protein phosphatase	chrV:14429165-14430500
F23B12.4a.1	475.816	443.305	530.081	518.553	1319.65	1493.4	1289.4	1488.46	1.50689	1.62765e-06	WBGene00009081		F23B12.4		chrV:14441141-14445340
F23B12.4a.2	490.214	423.47	487.515	468.821	1358.83	1447.86	1277.14	1510.82	1.58052	5.91386e-07	WBGene00009081		F23B12.4		chrV:14441104-14445340
F23B12.4b	684.822	739.188	738.815	605.613	1887.37	1926.8	1885.59	2316.14	1.53294	4.52435e-06	WBGene00009081		F23B12.4		chrV:14443357-14445340
F23D12.6	141.094	127.565	121.038	132.093	1739.56	1732.16	1363.42	1690.59	3.63971	2.29346e-08	WBGene00009090		fipr-3	FIP (Fungus-Induced Protein) Related	chrX:14423405-14423878
F23H12.8	370.434	319.571	355.957	337.909	928.371	908.597	688.565	783.84	1.2497	2.90705e-05	WBGene00009096		fipr-1	FIP (Fungus-Induced Protein) Related wb|Protein FIPR-1 [Source:RefSeq peptide;Acc:NP_872151] [F23H12.8]	chrV:12361301-12361744
F23H12.9a	512.889	500.996	459.333	482.367	1968.43	1780.32	1674.42	1748.83	1.87346	7.43919e-08	WBGene00009097		fipr-2	FIP (Fungus-Induced Protein) Related	chrV:12365424-12365866
F23H12.9b	564.192	536.692	606.549	527.004	1979.18	1891.3	1738.58	1856.89	1.74102	1.07521e-07	WBGene00009097		fipr-2	FIP (Fungus-Induced Protein) Related	chrV:12365519-12365862
F25B3.4	28.8259	29.3172	32.7034	31.0803	96.0212	88.3679	96.1725	90.3811	1.60599	7.49373e-08	WBGene00009101		F25B3.4	serine/threonine protein phosphatase	chrV:9565554-9568775
F25D1.3	8.14594	16.8861	3.20645	2.29061	33.0501	21.7178	52.9805	22.4086	2.43005	0.0149631	WBGene00009108		F25D1.3		chrV:10528754-10530633
F25D1.4	7.22564	2.14213	4.76235	2.68342	12.5053	9.91705	7.16076	6.5625	1.2202	0.0356542	WBGene00009109		degt-1	DEGenerin-related Touch-involved channel	chrV:10540381-10545742
F25D7.5	2.23118	2.19528	2.11093	2.0604	3.26379	17.2702	8.02356	9.04362	1.89622	0.00868332	WBGene00009114		F25D7.5	EGF-like domain	chrI:10422898-10429026
F25F2.1a	38.6693	42.3605	39.4336	39.4571	140.511	136.442	119.511	141.772	1.74845	1.59737e-07	WBGene00009115		F25F2.1	serine/threonine kinase	chrIII:4508862-4512127
F25F2.1b	38.291	25.1964	31.1337	36.1339	120.618	118.574	109.955	117.732	1.85358	1.04752e-05	WBGene00009115		F25F2.1		chrIII:4508862-4512127
F25H5.7	68.006	36.7882	35.1224	57.4457	280.682	313.598	276.886	320.88	2.64935	3.47065e-05	WBGene00009129		F25H5.7	Protein-tyrosine phosphatase	chrI:9155539-9157411
F26A3.5	28.6422	28.3484	25.7004	19.6591	197.329	180.437	176.498	169.842	2.83631	7.42469e-07	WBGene00009143		F26A3.5		chrI:7668535-7669797
F26D2.10	19.8671	17.4223	19.2558	20.8221	79.657	84.4143	81.2325	83.3393	2.0894	2.91666e-08	WBGene00009149		F26D2.10	Ank repeat, BRCA1 C Terminus (BRCT) domain
F26H9.8	10.3336	1.98141	3.9834	7.00803	22.7166	21.6205	19.2851	16.2756	2.01881	0.00879638	WBGene00009178		uggt-2	UDP-glucose:glycoprotein glucosyltransferase like	chrI:9317736-9327212
F26H11.4	63.8544	57.8616	56.7381	45.9013	201.501	149.162	122.817	154.416	1.47212	0.000168285	WBGene00009182		F26H11.4		chrII:14408751-14410809
F27C8.2	2.05971	2.03269	2.00418	2.05419	3.97589	4.52752	4.18578	8.58307	1.30739	0.00232917	WBGene00009183		F27C8.2		chrIV:9597139-9598679
F27C8.5	42.7893	26.6876	33.6003	45.0758	147.278	144.516	139.119	142.239	1.98197	2.82371e-05	WBGene00009185		F27C8.5	BTB (also known as BR-C/Ttk) domain.	chrIV:9589792-9592526
F27E5.3	24.7181	12.4085	5.99301	6.49565	37.7134	35.4472	31.5753	31.8557	1.70383	0.0120728	WBGene00009193		F27E5.3	homeobox domain	chrII:10141373-10144192
F28C6.5	72.8649	57.9743	43.5607	60.3728	363.884	296.664	251.236	490.454	2.55641	6.13705e-05	WBGene00009205		F28C6.5		chrII:8599508-8600506
F28C6.9b	2.05309	2.04416	2.08187	2.14366	5.03066	4.91414	6.66453	4.52074	1.32837	3.67191e-05	WBGene00009208		F28C6.9		chrII:8608876-8610023
F28D1.8	13.8525	13.508	13.6001	9.42025	31.0485	24.1811	24.8298	29.0039	1.12383	0.000413966	WBGene00009217		oig-7	One IG domain	chrIV:12387692-12389913
F28G4.2	5.43849	2.21848	2.14356	5.70281	21.7666	20.339	13.9914	8.53167	2.12126	0.00536792	WBGene00009227		F28G4.2		chrV:16280636-16282264
F28G4.4	3.40711	2.1901	2.27738	2.32527	14.4178	13.4893	13.4433	15.0181	2.48916	3.50776e-06	WBGene00009229		F28G4.4		chrV:16282931-16285892
F28H7.6	9.33805	9.26665	5.29542	8.47904	28.1325	24.5993	21.9114	24.9409	1.65124	0.00021314	WBGene00009239		irld-6	Insulin/EGF-Receptor L Domain protein wb|Protein F28H7.6 [Source:RefSeq peptide;Acc:NP_505745] [F28H7.6]	chrV:10754423-10756628
F29D10.1	15.1025	4.09859	7.53026	13.635	45.3806	47.4059	34.3644	37.5937	2.19312	0.00274479	WBGene00009250		F29D10.1		chrI:8840634-8841163
F29D10.2	4.66863	2.46385	5.32616	13.1048	59.1758	51.3984	43.3954	57.7287	3.30306	0.000623933	WBGene00009251		F29D10.2		chrI:8841770-8842323
F30A10.2	15.6194	12.8033	17.9597	19.4037	38.4376	40.8392	42.0323	71.1008	1.51822	0.000797823	WBGene00009261		F30A10.2		chrI:9479108-9480678
F30A10.12	61.5817	48.4306	42.4226	57.0012	332.589	327.563	250.93	266.378	2.49493	4.18406e-06	WBGene00009269		F30A10.12
F31B9.4	2.36839	2.45759	2.45381	8.53891	25.5249	14.0965	26.8757	22.7166	2.70369	0.00167366	WBGene00009281		F31B9.4		chrX:15915699-15917100
F32A11.3	411.29	298.268	310.886	347.075	2100.62	2346.76	1974.98	2402.56	2.6968	5.93778e-07	WBGene00009308		F32A11.3		chrII:13151460-13153386
F32B6.4.1	106.561	73.9696	67.0944	90.5681	416.393	432.106	326.027	380.404	2.21596	1.46698e-05	WBGene00009321		F32B6.4		chrIV:9890585-9892027
F32B6.4.2	96.0857	67.8255	61.3494	85.4773	356.624	373.084	274.861	340.838	2.12767	2.06816e-05	WBGene00009321		F32B6.4		chrIV:9890491-9892027
F32B6.10	16.0088	6.54136	8.0346	25.2738	74.8462	70.3923	63.1487	62.788	2.48503	0.00155454	WBGene00009324		F32B6.10	serine/threonine kinase	chrIV:9887190-9889929
F32D8.7b	7.75777	10.749	7.95131	6.03666	44.0326	44.0227	31.7058	56.1526	2.43798	5.31623e-05	WBGene00009331		F32D8.7		chrV:10898466-10900701
F32G8.2	4.65683	2.29899	2.3514	3.09141	6.7076	10.6358	12.8167	3.34465	1.32408	0.0360813	WBGene00009338		F32G8.2		chrV:10550017-10554493
F32G8.3	24.6083	23.8443	26.0942	18.7614	60.1262	79.6115	75.0998	63.4171	1.57759	3.21361e-05	WBGene00009339		F32G8.3		chrV:10554616-10555238
F32H2.7	331.283	229.715	274.697	335.291	1212.76	1279.43	1231.86	1445.16	2.1556	4.98242e-06	WBGene00009344		F32H2.7
F33A8.7	20.5246	10.7674	2.49754	6.60086	466.577	548.719	353.162	433.936	5.8401	0.000109885	WBGene00009355		F33A8.7		chrII:11023834-11025666
F33A8.10	2.2082	2.39628	2.08052	2.04286	44.1485	41.8747	33.0501	44.5119	4.22095	2.52366e-08	WBGene00009356		F33A8.10		chrII:11036186-11039471
F33H2.8a	2.38498	9.91287	9.32488	6.35429	25.7661	23.7533	27.9604	25.547	2.07144	0.0048697	WBGene00009371		F33H2.8		chrI:15031145-15033039
F33H2.8b	12.192	10.584	10.5443	12.4033	25.1241	28.0036	29.8687	23.9824	1.22507	1.43326e-05	WBGene00009371		F33H2.8		chrI:15031145-15032161
F34D10.8	441.571	319.888	345.042	375.235	2119.79	1962.47	1603.56	2170.49	2.40721	2.55084e-06	WBGene00009377		F34D10.8	wb|Protein F34D10.8 [Source:RefSeq peptide;Acc:NP_001022560] [F34D10.8]	chrIII:3730829-3731248
F35C5.1	116.624	83.7276	105.878	108.918	222.742	212.339	190.572	250.34	1.08117	0.000179193	WBGene00009390		F35C5.1
F35C5.7	4.21559	2.35309	7.23358	5.80154	8.50404	15.0791	6.79619	9.62001	1.08299	0.0443786	WBGene00009395		clec-64	Lectin C-type domain short and long forms, von Willebrand factor type A domain	chrII:12898290-12900403
F35C5.10	20.3333	6.48236	16.3152	9.64754	452.853	415.837	343.417	650.027	5.23759	1.60982e-05	WBGene00009398		nspb-11	Nematode Specific Peptide family, group B	chrII:12907405-12907782
F35C11.2	82.271	37.4562	37.8783	51.5209	258.11	257.386	217.352	289.842	2.3607	0.000151107	WBGene00009401		F35C11.2	protein-tyrosine phosphatase	chrII:8244266-8246336
F35C11.3	81.9205	87.321	77.6749	87.4235	202.536	190.478	189.707	195.045	1.21927	2.00234e-07	WBGene00009402		F35C11.3	serine/threonine kinase	chrII:8246912-8248263
F35E2.1	7.01078	2.11826	4.26081	4.39168	19.5223	16.5205	13.1231	15.9867	1.98193	0.0018498	WBGene00009409		F35E2.1		chrI:11738726-11740762
F35E2.3	7.11154	2.04859	3.07608	2.90801	26.2808	30.0722	30.1104	31.6852	3.12458	0.000187969	WBGene00009411		F35E2.3
F35E2.5	6.24884	2.98864	2.62164	14.2642	24.4928	39.0277	32.3435	37.8234	2.67736	0.00373848	WBGene00009412		F35E2.5		chrI:11741530-11743951
F35E2.6	27.6551	11.4914	27.9671	27.5196	58.997	67.9417	68.235	67.9969	1.56216	0.00283445	WBGene00009413		oac-19	O-ACyltransferase homolog	chrI:11707818-11712197
F35E2.9	35.3473	35.7517	20.3045	28.5088	92.6206	91.7751	85.7468	97.4196	1.65023	0.000147004	WBGene00009416		F35E2.9		chrI:11723413-11726282
F35E8.1	38.9234	88.8536	59.9445	56.8262	311.471	274.178	310.653	306.518	2.35774	7.64222e-05	WBGene00009417		F35E8.1		chrV:15904192-15905630
F35E8.2.2	28.6023	19.5045	35.5294	36.5905	87.9991	84.7525	84.0856	96.9738	1.59744	0.000302807	WBGene00009418		F35E8.2		chrV:15905620-15907032
F35E8.4	49.6356	50.4176	49.3231	56.356	309.154	308.011	305.98	344.461	2.62367	1.04414e-08	WBGene00009419		F35E8.4		chrV:15910131-15911029
F35E8.6	19.3443	27.0281	43.8515	31.2574	861.548	712.827	1138.57	899.424	4.93579	2.20389e-06	WBGene00009420		F35E8.6		chrV:15912148-15913056
F35E8.7	6.80347	2.08698	3.69767	9.05876	401.727	312.408	449.012	567.804	6.5009	1.34626e-05	WBGene00009421		F35E8.7		chrV:15914014-15915142
F35E8.9	181.087	188.406	217.039	228.031	566.791	571.356	510.495	637.201	1.49079	6.83265e-06	WBGene00009422		F35E8.9		chrV:15916334-15917558
F35E8.10	26.5721	23.8861	29.1853	31.1655	114.868	99.8918	93.4341	117.262	1.94165	2.76333e-06	WBGene00009423		F35E8.10		chrV:15919434-15920373
F35G2.5a	2.25726	2.28067	2.34067	2.34479	12.5078	19.4859	12.941	19.5168	2.77231	4.53642e-06	WBGene00009438		F35G2.5		chrIV:12219684-12222821
F35G2.5b	2.15331	2.11145	2.48123	2.02412	16.1661	17.251	12.2525	21.2079	2.90797	3.06556e-06	WBGene00009438		F35G2.5		chrIV:12222012-12222821
F35H8.1	14.5317	6.77973	6.27149	7.64164	41.5577	34.2049	31.9309	40.6955	2.15295	0.000316895	WBGene00009446		F35H8.1		chrII:9552631-9553261
F35H8.4	36.3124	38.291	22.5837	41.0696	202.995	213.275	143.598	192.697	2.46486	4.30611e-05	WBGene00009449		F35H8.4		chrII:9559525-9559944
F36A2.10.1	295.083	237.919	239.435	276.38	2015.57	2022.35	1559.24	2107.35	2.87333	4.6286e-07	WBGene00009457		F36A2.10		chrI:8819412-8820114
F36A2.10.2	280.206	206.36	221.876	241.779	1861.47	1738.75	1453.88	1834.53	2.86061	4.64047e-07	WBGene00009457		F36A2.10		chrI:8819496-8820114
F36A2.11	98.5019	146.576	87.177	116.668	318.984	380.007	277.308	346.401	1.57728	0.00016032	WBGene00009458		F36A2.11		chrI:8822188-8823637
F36A2.12	80.3271	52.8885	56.8858	68.2833	358.098	304.785	238.614	323.406	2.24886	1.82818e-05	WBGene00009459		F36A2.12		chrI:8826166-8826653
F36D1.4	146.81	108.618	87.832	118.126	550.753	516.342	384.911	457.131	2.06013	3.73752e-05	WBGene00009463		F36D1.4		chrI:11271708-11272346
F36D1.5	9.92923	15.4532	28.0751	27.0496	83.9291	82.0118	69.3413	92.4116	2.14106	0.0011327	WBGene00009464		F36D1.5		chrI:11266070-11266474
F36D1.6	3.45114	2.29003	2.35787	2.36292	22.9169	28.6731	21.1648	27.5704	3.27203	1.55393e-06	WBGene00009465		F36D1.6	wb|Protein F36D1.6 [Source:RefSeq peptide;Acc:NP_492894] [F36D1.6]	chrI:11269927-11271226
F36D3.4	327.939	234.18	262.883	315.872	1633.24	1731.48	1739.18	1774.98	2.60472	5.37058e-07	WBGene00009470		F36D3.4		chrV:16516475-16517704
F36D3.5	17.4404	8.13369	16.1434	23.9003	85.1625	100.159	89.8242	85.4453	2.55604	0.000251459	WBGene00009471		F36D3.5	Ank repeat	chrV:16510369-16515060
F36D3.8	16.1048	16.2593	23.2588	21.3872	79.0403	76.3715	59.3401	72.3705	1.90919	2.45262e-05	WBGene00009473		F36D3.8		chrV:16527158-16528586
F36F2.8	15.5934	5.65167	11.9459	13.5881	32.6567	30.5135	44.3282	29.699	1.62973	0.00362794	WBGene00009481		F36F2.8		chrI:9015316-9015785
F36G9.7	66.1283	71.5547	70.2398	78.8181	283.086	261.96	225.981	271.182	1.85966	7.31173e-07	WBGene00009486		F36G9.7		chrV:15968422-15969753
F36G9.13	2.47944	17.0351	2.63373	9.15341	33.5134	34.227	34.8376	33.6286	2.59151	0.00920077	WBGene00009489		F36G9.13		chrV:15983361-15986640
F36G9.15.1	15.5589	7.22799	8.53167	4.26311	63.163	52.877	104.315	42.5037	2.95547	0.000782239	WBGene00009491		F36G9.15		chrV:15987494-15988174
F36G9.15.2	9.16642	10.0286	8.52481	10.2447	81.2733	68.7645	52.4555	56.1332	2.75031	2.14673e-06	WBGene00009491		F36G9.15		chrV:15987494-15988050
F36H1.11	9.24672	16.2267	10.4986	9.90958	54.5343	45.0623	37.5626	50.2018	2.05341	7.89841e-05	WBGene00009496		F36H1.11		chrIV:11049171-11049556
F37A8.1	171.261	126.774	132.066	157.082	763.338	735.39	593.773	748.551	2.2784	2.53004e-06	WBGene00009501		F37A8.1		chrIII:3928457-3929146
F37A8.2	35.485	26.5077	20.2135	31.9918	138.342	163.057	145.932	156.843	2.43232	1.22822e-05	WBGene00009502		F37A8.2		chrIII:3929551-3931425
F38A1.7a	2.1742	2.14918	2.17768	2.31392	11.632	11.0228	11.8904	10.6529	2.35748	2.61004e-09	WBGene00009520		clec-168	C-type LECtin	chrIV:1256956-1259315
F38A1.7b	1.98826	5.21656	2.00405	2.03217	16.9651	16.5357	10.5559	18.7205	2.58949	0.00056671	WBGene00009520		clec-168	C-type LECtin	chrIV:1256956-1259344
F38A1.14	38.855	36.9912	33.6124	46.3814	156.665	161.239	176.121	192.372	2.14431	1.80665e-06	WBGene00009526		clec-169	C-type LECtin	chrIV:1261326-1264543
F38A6.4	33.5808	37.1023	48.0101	30.0762	120.756	109.936	93.2822	127.874	1.61494	9.17126e-05	WBGene00009528		F38A6.4		chrV:20773814-20775357
F38H4.4	65.0401	47.4059	53.1837	81.9008	207.171	222.701	195.73	259.8	1.86216	7.42194e-05	WBGene00009548		F38H4.4	protein tyrosine phosphatase	chrIV:11848250-11850221
F38H4.5	21.016	28.172	20.0844	15.7389	78.0618	88.4435	83.0092	69.3229	1.93245	4.92586e-05	WBGene00009549		F38H4.5	wb|Protein F38H4.5 [Source:RefSeq peptide;Acc:NP_502245] [F38H4.5]	chrIV:11852184-11853154
F38H4.6	76.3353	48.1432	62.4158	69.8897	221.286	210.714	251.414	208.609	1.81328	2.53066e-05	WBGene00009550		F38H4.6		chrIV:11847005-11847768
F40E10.5	30.4472	28.979	28.0375	25.5726	156.37	215.896	168.008	187.876	2.67951	3.99943e-07	WBGene00009573		F40E10.5		chrX:14701791-14703684
F40F9.3	125.943	100.471	98.0654	118.2	478.205	445.392	370.65	423.893	1.95846	2.97259e-06	WBGene00009581		F40F9.3	PDZ domain (Also known as DHR or GLGF).	chrV:9715219-9716381
F40F11.4	10.4958	7.61096	7.60337	23.8133	34.8376	37.1163	26.6683	25.8929	1.48698	0.0110659	WBGene00009589		F40F11.4		chrIV:11588319-11592240
F40F12.3	18.8082	17.4782	103.022	17.7672	113.78	123.288	107.434	94.5515	1.9719	0.0209184	WBGene00009592		F40F12.3		chrIII:9918645-9920898
F40G12.5	7.42214	10.2391	5.76511	2.24541	15.4147	29.1652	8.40698	21.8535	1.5979	0.0394177	WBGene00009600		F40G12.5		chrV:14269180-14270646
F40G12.10	26.9909	23.037	15.6904	31.8607	179.099	179.709	160.156	176.276	2.87834	1.29675e-05	WBGene00009605		F40G12.10	protein-tyrosine phosphatase	chrV:14283569-14285327
F41D3.4	2.30064	2.33052	2.38619	5.22743	20.1892	21.8535	15.7996	23.2038	2.80998	0.000110285	WBGene00009609		oac-27	O-ACyltransferase homolog wb|Protein OAC-27 [Source:RefSeq peptide;Acc:NP_493093] [F41D3.4]	chrI:12254506-12257180
F41E7.3	23.8922	11.6691	23.0469	24.2359	41.8047	50.3324	43.6779	45.9975	1.19067	0.00396415	WBGene00009619		npr-6	neurokinin receptor like	chrX:10282825-10285734
F41E7.5	9248.78	8475.67	6838.55	7716.52	23794.3	22669.4	19945.7	23403.6	1.48191	1.02262e-05	WBGene00009621		fipr-21	collagen-like repeats	chrX:10304507-10304948
F41E7.8	2424.59	2420.67	1762.02	2078.19	6543.68	5569.55	5368.08	5822.59	1.43201	2.77283e-05	WBGene00009624		cnc-8	cnc-8 encodes one of eleven C. elegans caenacin peptides.	chrX:10306606-10306949
F41E7.9	12.5581	17.2702	9.76078	8.10565	37.4061	20.9789	20.8011	33.9157	1.25296	0.00849587	WBGene00009625		F41E7.9		chrX:10312723-10316005
F42E8.2	870.954	677.133	623.46	786.095	3952.08	3677.44	3268.75	3432.95	2.28505	1.59087e-06	WBGene00009631		F42E8.2		chrV:13065461-13065794
F42G4.2	77.5329	73.9886	68.235	84.1583	166.906	170.283	145.153	188.527	1.14032	2.75081e-05	WBGene00009641		F42G4.2		chrII:13047941-13050803
F42G4.6	194.123	147.636	149.707	195.639	849.64	864.579	715.943	897.015	2.28362	2.60758e-06	WBGene00009643		F42G4.6	F42G4.6 encodes a nematode-specific sperm protein; F42G4.6 has no obvious non-nematode homologs, but does have a putative central coiled-coil domain, and is is paralogous to four other C. elegans proteins (B0207.11, F42G4.6, F44F4.10, T08G11.2, and Y81G3A.1); F42G4.6(RNAi) animals exhibit aldicarb resistance; F42G4.6 expression is enriched in spermatogenesis.	chrII:13079416-13080756
F42H11.1	191.526	155.567	151.224	179.454	944.495	940.518	880.746	935.328	2.45545	1.14267e-07	WBGene00009646		F42H11.1		chrI:9576357-9577907
F43D2.3	133.788	110.55	110.608	125.827	605.001	627.182	601.5	614.378	2.35299	4.72858e-08	WBGene00009652		F43D2.3		chrV:14631891-14633149
F43G6.11	376.62	365.977	396.108	398.826	738.815	865.548	820.878	742.059	1.04025	3.31864e-06	WBGene00009663		hda-5	Histone DeAcetylase	chrII:11799037-11802409
F43G9.8	18.2789	6.68282	7.76236	14.1901	44.3585	43.0556	36.3014	34.2738	1.8661	0.00199015	WBGene00009670		F43G9.8		chrI:8617400-8618906
F44D12.3	4176.81	3196.1	3287.35	3771.95	15828.9	14320.9	13937.3	15277.7	2.04696	8.4718e-07	WBGene00009680		msd-1	Major Sperm protein Domain containing wb|Protein MSD-1 [Source:RefSeq peptide;Acc:NP_501808] [F44D12.3]	chrIV:10022261-10022705
F44D12.4	825.613	629.363	686.536	821.062	5009.53	5370.95	4596.11	5011.63	2.76177	2.30088e-07	WBGene00009681		gipc-2	GIPC (RGS-GAIP Interacting Protein C) homolog	chrIV:10026411-10027665
F44D12.5	4047.39	3126.25	3037.09	3617.46	15329.8	13862.6	12539.6	15442.3	2.05239	2.51141e-06	WBGene00009682		msd-2	Major Sperm protein Domain containing	chrIV:10029056-10029502
F44D12.6	17.3588	12.6319	13.1729	9.68653	48.18	62.565	44.5297	36.7096	1.86509	0.000210925	WBGene00009683		F44D12.6	wb|Protein F44D12.6 [Source:RefSeq peptide;Acc:NP_501812] [F44D12.6]	chrIV:10033355-10034836
F44D12.7	4531.57	3554.57	3498.01	3995.28	17213	15342.1	14409.7	16740.1	2.03614	1.20084e-06	WBGene00009684		msd-3	Major Sperm protein Domain containing	chrIV:10035638-10035967
F44F1.1	2.1204	3.28945	4.4896	4.82509	21.3176	21.3361	18.1189	20.9481	2.53951	9.26898e-05	WBGene00009693		F44F1.1		chrI:13250519-13252902
F44F1.3	21.1549	17.4734	19.6259	28.6842	85.9033	78.7371	81.574	79.0203	1.92773	1.68128e-05	WBGene00009695		F44F1.3	calpain-like protease	chrI:13254141-13257667
F44F4.9	11.2455	11.9515	9.15785	14.0084	60.9525	61.9578	44.7738	52.3127	2.25072	1.05733e-05	WBGene00009704		F44F4.9		chrII:10915280-10915774
F44F4.10	107.137	83.5129	89.6022	106.712	434.438	416.982	391.775	404.347	2.09747	6.03945e-07	WBGene00009705		F44F4.10	F44F4.1 encodes a nematode-specific sperm protein probably required for a normally high ovulation rate; F44F4.1 has no obvious non-nematode homologs, but does have a putative central coiled-coil domain, and is is paralogous to four other C. elegans proteins (B0207.11, F42G4.6, T08G11.2, and Y81G3A.1); F44F4.1(tm332) hermaphrodites show abnormal egg-laying, retaining significantly fewer eggs than …	chrII:10915901-10917217
F44G3.2	562.5	557.233	601.129	613.651	1281.6	1171.18	1254.51	1195.89	1.0709	4.01181e-07	WBGene00009706		F44G3.2	arginine kinase	chrV:16103894-16106140
F44G3.7	36.2545	24.9459	27.5035	41.2088	143.616	146.692	133.206	148.457	2.16672	1.55581e-05	WBGene00009708		F44G3.7
F44G4.5	57.626	39.5082	44.6833	58.1406	182.678	175.503	149.448	158.977	1.75221	2.68592e-05	WBGene00009714		F44G4.5	wb|Protein F44G4.5 [Source:RefSeq peptide;Acc:NP_495922] [F44G4.5]	chrII:8999781-9000373
F44G4.7	2.08032	2.10421	2.12916	2.92039	15.3474	13.6069	6.8554	9.75815	2.25088	0.000226385	WBGene00009716		F44G4.7		chrII:9002527-9005167
F45E6.1	9.67512	2.37885	5.86215	9.31687	17.282	16.4606	9.46338	15.0493	1.25258	0.0497703	WBGene00009725		F45E6.1	wb|Protein F45E6.1 [Source:RefSeq peptide;Acc:NP_510093] [F45E6.1]	chrX:12475659-12477441
F46A8.6	22.4254	31.7311	21.8315	30.7338	117.077	103.653	91.0083	107.284	1.98879	1.81579e-05	WBGene00009749		F46A8.6		chrI:11243836-11245003
F46A8.9	77.8817	63.6063	48.0321	76.0961	277.671	279.341	263.468	267.902	2.06004	1.46583e-05	WBGene00009752		F46A8.9		chrI:11252238-11252981
F46A8.10	117.596	104.491	90.7695	111.353	367.659	381.078	333.244	347.008	1.75684	1.27601e-06	WBGene00009753		scrm-6	scrm-6 encodes a putative phospholipid scramblase homologous to human PLSCR1-5, and paralogous to other C. elegans SCRMs (e.g., SCRM-1); scrm-6(RNAi) animals have no obvious phenotype. | Exposure of phosphatidylserine on the surface of apoptotic cells occurs because of a phospholipid scramblase and inactivation of an aminophospolipid translocase that would normally keep the PS on the interior of …	chrI:11253350-11255883
F46A9.1	54.1598	27.4719	32.4802	60.2888	1088.9	1097.99	894.635	1089.22	4.6523	3.40888e-06	WBGene00009754		F46A9.1		chrI:9457456-9458847
F46A9.2	17.2581	5.60117	15.5559	23.5719	80.8626	80.5457	61.1374	65.3313	2.37988	0.00209242	WBGene00009755		F46A9.2		chrI:9459287-9460550
F46B3.3a	1.98833	1.98788	2.00377	2.03381	26.3209	25.6185	19.6381	24.9984	3.58173	2.74597e-08	WBGene00009758		ttr-11	TransThyretin-Related family domain	chrV:20603366-20604370
F46B3.3b	2.66988	2.68052	2.49346	2.7201	16.2392	8.30992	12.8531	15.0282	2.2672	4.59697e-05	WBGene00009758		ttr-11	TransThyretin-Related family domain	chrV:20603366-20604290
F46B3.3c	11.4588	6.22792	6.99828	5.72381	37.9065	32.3297	21.0109	40.3349	2.12627	0.000460812	WBGene00009758		ttr-11	TransThyretin-Related family domain	chrV:20603366-20604378
F46B3.4a	50.1737	65.1154	46.657	51.0743	298.736	276.853	197.991	287.425	2.30993	1.05032e-05	WBGene00009759		ttr-12	Transthyretin-like family	chrV:20607804-20608520
F46B3.4b	65.1609	51.3373	43.2831	64.9627	313.327	290.332	232.253	290.404	2.33735	9.5362e-06	WBGene00009759		ttr-12	TransThyretin-Related family domain	chrV:20607804-20608469
F46B6.8	336.897	373.931	390.954	392.28	1403.24	1469.37	1143.45	1411.75	1.85714	1.25133e-06	WBGene00009773		lipl-2	lipase	chrV:9791571-9793391
F46B6.10	3.38493	6.60266	6.40094	2.72223	12.4189	13.1149	11.6846	11.3138	1.44722	0.00445365	WBGene00009775		F46B6.10	wb|Protein F46B6.10 [Source:RefSeq peptide;Acc:NP_505529] [F46B6.10]	chrV:9801463-9802028
F46C5.1	18.3892	11.0228	7.56852	6.28716	55.1261	31.7967	51.3178	56.601	2.261	0.00121059	WBGene00009778		F46C5.1		chrII:8820199-8821200
F46C5.6	435.989	366.089	451.852	410.865	938.494	977.273	763.774	910.378	1.10693	3.78854e-05	WBGene00009781		F46C5.6	protein phosphatase PP2A subunit A repeat	chrII:8840199-8844515
F46C5.7	2.17982	2.18274	2.2606	2.29851	21.4449	13.4872	15.1974	18.9463	2.92948	1.28308e-06	WBGene00009782		F46C5.7		chrII:8839392-8840243
F46F3.3a	12.1982	6.6435	3.80125	3.76655	169.539	125.875	143.908	256.997	4.84392	4.35093e-05	WBGene00009791		F46F3.3		chrV:11667491-11669390
F46F3.3b	10.2072	3.05657	4.49103	2.57608	148.174	110.608	189.319	246.491	5.25372	4.69683e-05	WBGene00009791		F46F3.3		chrV:11667506-11669390
F46F3.3c	9.88892	3.32901	4.00064	6.89952	174.686	125.659	143.247	256.005	4.93919	2.4187e-05	WBGene00009791		F46F3.3		chrV:11667515-11669357
F47A4.1b	6.19077	9.24526	4.2264	2.37953	9.70113	8.58076	11.285	11.2884	1.05086	0.0492821	WBGene00009799		lgc-47	ligand gated ion channel	chrX:9801091-9807478
F47B8.2	160.718	151.31	135.789	150.101	718.516	653.961	647.648	620.59	2.14344	6.34153e-08	WBGene00009803		F47B8.2		chrV:14315860-14316624
F47B8.5a	6.36745	2.40431	2.35504	4.28464	12.1982	17.7966	16.9359	16.0505	2.14435	0.00112935	WBGene00009806		F47B8.5		chrV:14325801-14327844
F47B8.5b	2.23275	2.19103	2.10159	4.60945	20.4572	21.5877	14.6559	17.7459	2.81075	8.21739e-05	WBGene00009806		F47B8.5		chrV:14325801-14327844
F47B8.6	7.44704	4.42109	6.24774	4.06139	23.0811	23.3135	23.3698	20.4918	2.06722	6.58504e-05	WBGene00009807		pepm-1	PEPtidase M1 domain containing	chrV:14329166-14330016
F47B8.10	2.32815	2.28831	4.86131	2.16368	15.4587	4.76634	7.30303	4.54986	1.36231	0.0329187	WBGene00009811		F47B8.10	This gene encodes a protein predicted by Eisenberg and coworkers, with 52% accuracy, to be mitochondrial. | Proteins localized to a given organelle by experiments tend to share a characteristic phylogenetic distribution of their homologs, called a phylogenetic profile. | For instance, mitochondrial proteins can be identified effectively by their phylogenetic profiles. | F47B8.10 is orthologous to…	chrV:14343068-14345660
F47B10.2	411.6	409.118	416.769	417.064	1131.06	1131.15	1278.33	1145.63	1.50007	3.88583e-08	WBGene00009813		haly-1	F47B10.2 is orthologous to the human gene HISTIDASE (HAL; OMIM:235800), which when mutated leads to disease.	chrX:10893567-10896419
F47B10.8a	8.14807	11.2063	2.48468	11.6342	28.1069	33.9271	24.8507	38.1366	2.10487	0.00801835	WBGene00009819		F47B10.8		chrX:10905178-10906580
F47B10.8b	9.85769	8.09073	13.8283	11.4019	28.544	33.7842	29.0666	34.4354	1.56556	0.000120722	WBGene00009819		F47B10.8		chrX:10905178-10910768
F47B10.8c	3.89336	7.02549	10.2985	10.0852	29.6336	34.5083	20.4182	33.4576	1.98548	0.00174261	WBGene00009819		F47B10.8		chrX:10905178-10908458
F47B10.8d	4.79063	6.67684	4.11497	8.67781	27.8659	27.4471	22.9853	28.1673	2.19	0.000126311	WBGene00009819		F47B10.8		chrX:10905178-10907159
F47H4.2a.1	2.17402	3.3859	2.24433	10.1461	41.305	53.2544	49.2752	52.8885	3.76542	0.0003761	WBGene00009835		F47H4.2	F-box proteins were first characterized as components of SCF ubiquitin-ligase complexes (named after their main components, Skp-1, Cullin, and an F-box protein), in which they bind substrates for ubiquitination (and, thus, subsequent proteolysis); in SCF complexes, the F-box motif links its protein to other SCF components by binding Skp-1 protein. | This gene encodes a protein containing an F-box…	chrV:17353325-17360317
F47H4.2a.2	19.6784	3.85847	4.04956	7.92557	45.0623	43.3555	35.9118	54.5238	2.65408	0.00327115	WBGene00009835		F47H4.2	F-box proteins were first characterized as components of SCF ubiquitin-ligase complexes (named after their main components, Skp-1, Cullin, and an F-box protein), in which they bind substrates for ubiquitination (and, thus, subsequent proteolysis); in SCF complexes, the F-box motif links its protein to other SCF components by binding Skp-1 protein. | This gene encodes a protein containing an F-box…	chrV:17353325-17360212
F47H4.2b.1	9.51765	2.0459	3.20527	7.74757	45.9832	62.4868	42.6556	49.2398	3.40185	0.000730056	WBGene00009835		F47H4.2		chrV:17353325-17360317
F47H4.2b.2	11.5957	9.31376	8.15262	5.55728	34.8311	55.3798	48.4017	44.6833	2.43393	9.07574e-05	WBGene00009835		F47H4.2		chrV:17353325-17360212
F47H4.7a	4.91176	6.83142	15.4127	6.09935	73.0381	82.389	70.3648	64.9295	3.27235	0.000111889	WBGene00009838		fbxa-187	F-box A protein	chrV:17339084-17342780
F47H4.7b	6.75866	2.62807	7.29188	4.85789	26.4881	23.4655	27.1619	19.9711	2.26643	0.000645818	WBGene00009838		fbxa-187	F-box A protein	chrV:17339084-17342780
F47H4.8	2.47966	3.09291	2.35393	3.85716	7.37594	7.46539	10.0445	8.82002	1.53261	0.000222498	WBGene00009839		fbxa-188	F-box proteins were first characterized as components of SCF ubiquitin-ligase complexes (named after their main components, Skp-1, Cullin, and an F-box protein), in which they bind substrates for ubiquitination (and, thus, subsequent proteolysis); in SCF complexes, the F-box motif links its protein to other SCF components by binding Skp-1 protein. | This gene encodes a protein containing an F-box…	chrV:17343312-17348239
F48C5.2	56.601	47.2252	39.9394	38.6642	97.1843	95.1738	91.7751	81.8022	1.01808	0.000318929	WBGene00009843		F48C5.2		chrX:11452038-11454195
F48F5.2	9.89828	11.741	6.00892	12.9364	41.8362	47.6035	45.2143	38.814	2.14894	0.000150115	WBGene00009846		F48F5.2		chrV:20440232-20446477
F49B2.4	34.8311	29.3262	45.3806	28.9935	81.7426	82.4591	60.1262	55.8724	1.01863	0.00287423	WBGene00009864		F49B2.4		chrI:14316650-14319897
F49C5.3	13.7366	13.7871	13.4014	18.3682	68.1755	80.0142	78.2917	68.6207	2.32402	1.48003e-06	WBGene00009866		F49C5.3	wb|Protein F49C5.3 [Source:RefSeq peptide;Acc:NP_496678] [F49C5.3]
F49C12.15	204.696	171.998	192.256	226.714	831.669	960.041	873.129	886.426	2.16338	4.3707e-07	WBGene00009884		F49C12.15		chrIV:9324442-9327532
F49E2.5e.1	1956.53	1592.27	1519.31	1568.37	2856.4	3529.97	3479.34	4185.6	1.07651	0.000253089	WBGene00009888		F49E2.5		chrX:9552841-9555631
F49E2.5e.2	1949.77	1435.82	1491.23	1584.95	2736.23	3298.46	3328.28	4320.18	1.07343	0.00067835	WBGene00009888		F49E2.5		chrX:9543670-9555631
F49E2.5f.1	2311.3	1864.87	1800.98	2078.87	3274.05	4328.44	4601.3	4593.06	1.05351	0.000315204	WBGene00009888		F49E2.5		chrX:9552841-9555595
F49E2.5f.2	2611.28	2134.32	2077.5	2093.1	4145.7	4710.4	5117.38	5251.36	1.10913	5.51979e-05	WBGene00009888		F49E2.5		chrX:9543670-9555595
F49E2.5g.1	1542.09	1367.84	1160.27	1169.63	2550.07	3353.04	3324.77	3062.42	1.23166	9.55189e-05	WBGene00009888		F49E2.5		chrX:9552841-9555595
F49E2.5g.2	1574.41	1348.88	1179.88	1222.69	2873.63	3323.24	3440.14	3300.65	1.28636	2.27308e-05	WBGene00009888		F49E2.5		chrX:9543670-9555595
F49E2.5i.1	991.564	927.608	1010.71	1005.35	1731.81	1933.76	2084.48	2146.13	1.00067	1.0728e-05	WBGene00009888		F49E2.5		chrX:9552841-9560773
F49E2.5i.2	1005.84	893.911	990.006	994.116	1787.71	2006.87	2155.69	2264.72	1.07674	1.38063e-05	WBGene00009888		F49E2.5		chrX:9543670-9560773
F49E11.6	143.997	160.65	229.069	150.495	1039.49	997.637	886.426	1343.99	2.64933	1.08219e-05	WBGene00009892		scl-11	scl-11 encodes a predicted extracellular protein that is a member of the C. elegans family of SCP/TAPS domain-containing proteins.	chrIV:13051377-13052149
F49E11.7	13.3498	7.89784	8.90448	12.9782	39.1916	42.0996	34.2679	41.2404	1.89506	8.45531e-05	WBGene00009893		F49E11.7	serine/threonine protein phosphatase	chrIV:13053297-13055154
F49E12.8	16.3464	11.7835	13.5546	16.115	53.5309	52.8885	36.8165	48.7953	1.72938	5.01656e-05	WBGene00009901		F49E12.8		chrII:8392571-8394202
F49E12.12	4.44025	2.19792	2.2017	13.1323	62.0683	67.3281	53.1156	66.453	3.91845	0.000695044	WBGene00009904		F49E12.12		chrII:8381503-8383738
F52F12.5	171.775	109.768	121.455	133.43	525.431	544.303	456.764	497.556	1.93319	1.28825e-05	WBGene00009938		F52F12.5		chrI:9921211-9921938
F52F12.8	43.0389	40.4094	30.6846	38.3892	174.576	151.429	133.069	148.899	1.99954	5.49868e-06	WBGene00009941		F52F12.8		chrI:9923636-9924284
F52F12.9	17.5816	12.5292	19.9159	21.8966	42.7071	39.4631	45.4264	48.8935	1.32104	0.000412465	WBGene00009942		F52F12.9		chrI:9925978-9929032
F52H3.6	202.228	174.4	182.503	206.479	1172.33	1207.86	1099.45	1108.78	2.58575	1.99366e-08	WBGene00009948		F52H3.6	serine/threonine specific protein phosphatase	chrII:10026594-10027924
F53A2.1	2.50197	3.38718	2.35981	6.05419	5.00279	13.5229	7.72162	5.20291	1.12213	0.0490175	WBGene00009949		F53A2.1		chrIII:13322431-13324839
F53B2.5	40.5702	34.066	33.3928	51.3984	219.767	265.044	221.949	247.8	2.59983	3.24371e-06	WBGene00009956		F53B2.5	Armadillo/beta-catenin-like repeats (2 domains)	chrIV:12528563-12531142
F53B6.2a	68.5002	53.1524	46.2039	59.7951	113.891	120.168	118.926	131.65	1.10322	0.000138827	WBGene00009958		madd-4	thrombospondin like	chrI:8931035-8942287
F53B6.2b	71.8221	43.0653	59.8477	51.783	103.916	125.512	132.649	135.17	1.15216	0.0006639	WBGene00009958		madd-4	thrombospondin like	chrI:8931035-8937651
F53B6.4b	567.919	439.987	532.776	627.602	2108.3	2380.14	2107.99	2227.78	2.03495	2.16813e-06	WBGene00009959		F53B6.4		chrI:8947334-8948641
F53B6.7	100.834	70.5244	74.1506	86.7943	254.683	272.303	209.032	257.642	1.58766	3.25751e-05	WBGene00009962		F53B6.7	F53B6.7 encodes a member of the histidine phosphatase superfamily orthologous to Bombyx mori ecdysteroid phosphate phosphatase (EPP), human STS1 (OMIM:609201) and human UBASH3A (OMIM:605736); F53B6.7 lacks the consensus sequence for phosphatase activity, and thus is predicted to be catalytically inactive; F53B6.7 is paralogous to C. elegans C52E4.7, F09C12.8, F55A11.11, and T07F12.1; loss of F53B…	chrI:8948778-8954394
F53B6.8	151.941	149.707	161.409	168.921	398.652	307.736	266.985	440.84	1.13528	0.000567541	WBGene00009963		fipr-26	FIP (Fungus-Induced Protein) Related	chrI:8946708-8947197
F53B6.9	228.258	221.034	227.95	243.46	764.624	634.997	492.094	849.503	1.54493	0.000117884	WBGene00009964		fip-6	Fungus-Induced Protein	chrI:8945473-8946200
F53F1.4	1671.18	1319.2	1043.07	1170.15	17595.4	16654.9	14060	16709.6	3.66076	4.84799e-07	WBGene00009982		F53F1.4	cuticlin	chrV:13411077-13411714
F53F4.8	2.26314	2.28134	3.29687	2.29274	3.47865	6.87974	6.16706	5.46241	1.09216	0.00507665	WBGene00009991		F53F4.8	wb|none available [F53F4.8]	chrV:13614236-13617723
F53F4.15	2.82117	2.21372	2.27935	3.45552	19.408	15.1798	15.9539	32.3197	2.89814	5.8908e-05	WBGene00009997		F53F4.15		chrV:13621007-13621406
F53F8.4	241.868	222.923	215.574	217.733	892.033	819.93	832.853	780.858	1.88855	3.94051e-08	WBGene00010001		F53F8.4		chrV:20690588-20691685
F53H2.1	13.7452	9.25406	8.10137	10.9093	31.4953	25.1174	25.2486	21.4908	1.31372	0.000591088	WBGene00010004		F53H2.1		chrV:20387715-20393402
F53H4.3	74.138	56.3405	61.8339	62.565	150.864	159.681	130.225	145.762	1.20566	2.36872e-05	WBGene00010008		F53H4.3		chrX:15885716-15887645
F54B3.2	28.0331	10.0838	14.5205	21.6848	70.7042	89.0489	70.9601	78.6326	2.15614	0.000650433	WBGene00010014		F54B3.2		chrII:10268174-10270044
F54B8.3	37.3336	41.8509	28.2507	43.2781	122.584	125.423	126.455	122.971	1.74189	1.6552e-05	WBGene00010018		fbxa-69	F-box proteins were first characterized as components of SCF ubiquitin-ligase complexes (named after their main components, Skp-1, Cullin, and an F-box protein), in which they bind substrates for ubiquitination (and, thus, subsequent proteolysis); in SCF complexes, the F-box motif links its protein to other SCF components by binding Skp-1 protein. | This gene encodes a protein containing an F-box…	chrV:15814237-15815659
F54B11.8	2.04931	1.9934	3.50743	3.98379	15.929	15.4127	9.86096	11.1607	2.22169	0.000375657	WBGene00010031		F54B11.8		chrX:13602200-13603918
F54C8.1	113.621	98.2275	90.2591	102.794	470.775	449.891	393.1	418.272	2.0984	4.04782e-07	WBGene00010035		F54C8.1	3-hydroxyacyl-CoA dehydrogenase	chrIII:9439910-9440948
F54C9.3	2143.54	2204.46	2033.1	2203.24	4976.56	4937.73	4032.55	4772.09	1.1204	6.22129e-06	WBGene00010041		F54C9.3		chrII:8566520-8566857
F54D1.1	79.2697	65.9815	74.2218	74.697	298.632	318.181	271.961	282.372	1.9938	1.75672e-07	WBGene00010046		F54D1.1		chrIV:11261864-11263009
F54F3.3	601.868	564.703	528.236	646.82	1574.41	1653.47	1481.1	1506.07	1.411	1.14004e-06	WBGene00010062		lipl-1	lipase	chrV:12920007-12922116
F54F7.3	424.67	440.734	433.417	450.419	1463.19	1492.17	1213.97	1371.79	1.65919	3.55659e-07	WBGene00010065		F54F7.3		chrX:11849390-11850143
F54F12.1	14.1952	11.6184	10.8194	11.814	80.5905	86.3111	75.0141	64.4977	2.66016	6.30362e-07	WBGene00010072		F54F12.1	tyrosine protein phosphatase	chrIII:13049617-13054085
F55A11.6a	306.885	300.342	264.428	266.426	620.961	617.752	585.787	507.696	1.03374	2.31356e-05	WBGene00010079		F55A11.6	F55A11.6 encodes a protein most similar to glutathione S-transferases; as loss of F55A11.6 activity via large-scale RNAi results in no obvious defects, the precise role of F55A11.6 in C. elegans development and/or behavior is not yet known.	chrV:11781123-11783287
F55A11.11	168.274	131.066	143.009	173.645	716.068	637.841	577.504	697.973	2.09824	2.17351e-06	WBGene00010082		F55A11.11	F55A11.11 encodes a member of the histidine phosphatase superfamily orthologous to Bombyx mori ecdysteroid phosphate phosphatase (EPP), human STS1 (OMIM:609201) and human UBASH3A (OMIM:605736); F55A11.11 lacks the consensus sequence for phosphatase activity, and thus is predicted to be catalytically inactive; F55A11.11 is also paralogous to C. elegans C52E4.7, F09C12.8, F53B6.7, and T07F12.1; los…	chrV:11783379-11784563
F55C5.1	441.649	306.854	320.995	364.24	1821.04	1661.74	1373.59	1614.65	2.18161	5.42202e-06	WBGene00010091		ssp-35	Sperm Specific family, class P wb|Protein SSP-35 [Source:RefSeq peptide;Acc:NP_506076] [F55C5.1]	chrV:12263368-12263845
F55C5.2	16.7217	17.8962	22.343	26.1917	80.3271	99.2091	69.4337	78.8585	1.99024	3.57679e-05	WBGene00010092		F55C5.2	glycerophosphoryldiester phophodiesterase like	chrV:12264002-12265492
F55C10.4	2.47077	2.42398	2.32545	2.37603	12.5581	13.7994	12.9482	18.0759	2.56484	7.26348e-07	WBGene00010108		F55C10.4		chrV:11386698-11388678
F55D12.6	396.943	402.914	546.091	495.875	980.375	1029.01	910.139	1059.38	1.12231	9.76626e-05	WBGene00010114		F55D12.6		chrI:7901951-7903200
F55H12.5	74.904	58.7295	54.4797	67.5039	257.515	254.994	232.209	241.573	1.95772	1.84393e-06	WBGene00010136		F55H12.5		chrI:8869715-8871531
F56D5.2	14.4252	10.2615	5.59478	5.4476	29.679	33.1145	23.955	23.8669	1.74014	0.00304347	WBGene00010147		F56D5.2		chrIV:9396881-9398603
F56F3.4	93.8872	60.334	54.497	86.8431	265.333	266.171	239.27	296.89	1.88699	8.78268e-05	WBGene00010155		F56F3.4	Ubiquitin family	chrIII:4468878-4470809
F56G4.1	6.97927	11.7094	21.4057	17.6041	33.6286	27.3072	33.5858	24.5106	1.15438	0.0217377	WBGene00010157		oac-34	O-ACyltransferase homolog	chrI:11342087-11347288
F56H6.5	3.02035	5.93519	4.32958	4.1479	441.225	456.043	415.78	713.123	6.86637	2.30737e-07	WBGene00010166		gmd-2	gmd-2 encodes one of two C. elegans GDP-mannose dehydratases; in vitro, and when coexpressed with GER-1, GMD-2 catalyzes the formation of GDP-fucose from GDP-mannose; gmd-2 transcripts are generally present throughout larval and adult stages.	chrI:12292269-12293936
F56H6.8	9.22093	11.3027	9.86999	12.2332	433.838	527.609	696.194	614.755	5.72307	5.20197e-08	WBGene00010169		clec-18	CUB domain, Lectin C-type domain short and long forms (2 domains)	chrI:12301424-12303157
F57A8.6	2.10857	11.075	6.74103	7.35849	55.4876	52.5132	50.4762	47.4673	3.1393	0.000895459	WBGene00010181		F57A8.6	wb|Protein F57A8.6 [Source:RefSeq peptide;Acc:NP_505585] [F57A8.6]	chrV:10071945-10073893
F57A8.8	187.967	196.979	152.726	179.805	917.707	791.471	747.921	785.495	2.17829	6.93227e-07	WBGene00010183		fipr-13	FIP (Fungus-Induced Protein) Related	chrV:10064503-10064939
F57A10.2	57.8197	58.9051	67.9218	54.7053	195.045	200.614	151.04	187.491	1.61305	7.9223e-06	WBGene00010184		F57A10.2
F57G8.5	34.3288	23.771	20.1978	39.6543	70.9601	90.2966	64.8928	69.2252	1.36518	0.00154366	WBGene00010214		F57G8.5	wb|Protein F57G8.5 [Source:RefSeq peptide;Acc:NP_507130] [F57G8.5]	chrV:16339024-16341534
F57G12.2b	13.2829	9.60964	6.73791	2.49142	19.3718	19.0387	13.9053	16.2048	1.31935	0.0486411	WBGene00010222		F57G12.2		chrX:12156471-12160039
F58A3.5	371.196	356.121	322.552	357.73	798.531	922.12	735.39	818.96	1.21541	5.20833e-06	WBGene00010225		ttr-31	Transthyretin-like family	chrX:11008266-11009070
F58D2.2	213.618	174.639	171.619	210.198	840.293	967.338	870.573	1009.93	2.26317	6.52285e-07	WBGene00010241		F58D2.2		chrIV:13189767-13192283
F58D5.7	193.374	132.482	160.687	183.661	623.46	585.787	574.004	544.593	1.80961	7.90931e-06	WBGene00010246		F58D5.7	wb|Protein F58D5.7 [Source:RefSeq peptide;Acc:NP_493044] [F58D5.7]	chrI:12032334-12033703
F58D5.8	7.2908	8.66476	5.1827	12.2859	37.2362	32.8899	30.3303	28.613	2.0114	0.000313815	WBGene00010247		F58D5.8		chrI:12029927-12031762
F58E6.5	256.421	211.336	183.503	232.085	1390.02	1478.22	1194.63	1382.27	2.63044	6.37523e-07	WBGene00010254		F58E6.5		chrV:9753425-9754578
F58G1.3	139.939	110.172	115.764	135.688	583.206	557.601	528.912	553.96	2.155	3.35167e-07	WBGene00010265		F58G1.3	Protein phosphatase-1 (PP1) (2 domains)	chrII:12925979-12928336
F58G1.5	10.7974	5.87487	2.75568	3.46804	237.682	205.13	169.632	286.645	5.47474	2.3154e-05	WBGene00010267		lips-9	LIPaSe related	chrII:12933855-12935357
F58G1.9	7.21866	14.2401	5.28805	8.69837	38.7564	48.631	34.9609	35.0119	2.23263	0.00042767	WBGene00010271		F58G1.9		chrII:12924646-12925261
F58H1.2	81.8729	72.5095	54.9534	55.4544	670.746	540.058	644.231	1157.02	3.46636	1.60601e-05	WBGene00010285		F58H1.2		chrV:11929105-11929990
F58H1.6	126.254	122.871	101.335	117.861	495.952	467.922	422.159	497.335	2.00969	5.21065e-07	WBGene00010289		F58H1.6		chrV:11942918-11944651
F59A1.15	29.6691	18.7205	20.5817	26.248	67.9076	75.9496	75.8732	73.8205	1.64727	4.5823e-05	WBGene00010300		F59A1.15		chrV:17680661-17683907
F59B10.3	37.7327	44.0685	77.0924	58.3227	187.876	171.189	167.488	213.575	1.81642	0.000283213	WBGene00010319		F59B10.3	cadherin transmembranous domain	chrII:10510542-10512991
F59B10.5	242.018	211.198	247.602	228.678	663.24	499.136	515.291	621.813	1.29895	2.57917e-05	WBGene00010321		F59B10.5		chrII:10521788-10523192
F59C6.2	14.5177	7.85845	11.0972	10.6256	37.2613	42.8005	28.2236	32.5657	1.69192	0.000269145	WBGene00010323		dhhc-12	DHHC-types zinc finger protein	chrI:10522111-10523905
F59C6.3	13.8937	4.74981	7.87033	17.1316	83.162	75.1649	65.9119	73.4236	2.93281	0.000448197	WBGene00010324		F59C6.3		chrI:10524442-10525486
F59C6.8	18.5598	30.7338	29.274	33.507	59.2862	71.8115	53.8751	72.2428	1.22207	0.00136306	WBGene00010327		F59C6.8		chrI:10508966-10513396
F59C6.11	125.7	117.861	100.924	108.819	232.085	248.267	210.215	234.18	1.03093	1.90235e-05	WBGene00010328		F59C6.11	F59C6.11 encodes a claudin homolog that may be required for normal cohesion of apical junctions in epithelia; F59C6.11 is worm-specific, with obvious homologs only in C. elegans; F59C6.11 has no obvious function in mass RNAi assays; claudins are integral membrane proteins with four transmembrane sequences that are found in mammalian tight junctions (TJs), induce TJs when transgenically expressed …	chrI:10532667-10534485
H02K04.1	8.63553	4.83303	2.50016	2.72399	152.896	160.052	120.855	101.139	5.00129	2.88677e-05	WBGene00010355		clec-229	Lectin C-type domain	chrV:15340277-15341446
H05L14.1	66.1156	31.9174	49.7862	62.6084	225.238	262.686	206.534	257.055	2.22488	0.000119144	WBGene00010366		H05L14.1	casein kinase	chrI:7972473-7977053
H06A10.1	81.0627	62.9401	51.2892	73.8611	696.643	703.596	667.156	709.313	3.38771	4.20322e-07	WBGene00010368		H06A10.1		chrX:13507566-13510298
H06O01.4	72.2338	46.3541	51.9623	66.5477	144.053	150.529	275.855	163.289	1.59962	0.000912941	WBGene00010371		H06O01.4		chrI:7002870-7003481
H08M01.1	56.079	52.1308	66.7095	73.5192	313.399	324.721	323.406	360.565	2.42323	1.04469e-06	WBGene00010373		H08M01.1	Zinc finger, C3HC4 type (RING finger)	chrIV:13834310-13836390
H12D21.5	29.7033	19.5316	21.5477	24.2208	82.0228	84.5191	59.8886	74.7714	1.66996	6.82726e-05	WBGene00010381		H12D21.5	wb|Protein H12D21.5 [Source:RefSeq peptide;Acc:NP_506672] [H12D21.5]	chrV:14894053-14894798
H16D19.1	2.15091	2.19902	2.26011	2.36154	103.033	90.3197	123.661	78.1338	5.44103	2.27837e-08	WBGene00010399		clec-13	Lectin C-type domain short and long forms (2 domains), CUB domain	chrI:12635172-12636542
H25K10.1	37.0439	31.6019	40.224	37.9632	80.9924	68.1483	76.8108	69.414	1.01027	4.13126e-05	WBGene00010411		H25K10.1		chrIV:16202395-16205313
H32K16.2	446.209	411.383	429.102	442.958	1298.73	1132.24	1010.71	1341.7	1.45918	5.74899e-06	WBGene00010422		H32K16.2		chrI:9154189-9154730
H36L18.2	4011.46	3781.99	3430.85	3856.09	15750.9	15735	14163	17077.6	2.05559	1.35139e-07	WBGene00010424		H36L18.2		chrX:12652587-12653520
H39E23.2	4.41724	2.01335	5.59885	7.18533	22.4744	25.3399	20.5167	22.5673	2.38138	0.00103135	WBGene00010432		H39E23.2		chrV:14110354-14112027
JC8.12a	25.5207	28.4813	26.5393	32.6567	80.8431	72.6027	66.9947	100.177	1.49162	5.56306e-05	WBGene00010442		bus-12	Bacterially Un-Swollen (M. nematophilum resistant)	chrIV:13256085-13259065
JC8.12b	24.134	14.8048	10.4812	13.7859	76.6727	74.9977	55.5059	65.5381	2.1656	0.000211361	WBGene00010442		bus-12	Bacterially Un-Swollen (M. nematophilum resistant)	chrIV:13256837-13259065
K01A6.5	9.90739	10.6199	7.58642	8.23902	15.284	25.1344	19.0948	22.8713	1.16826	0.000954723	WBGene00010447		K01A6.5		chrIV:11742706-11743789
K01B6.4	2.50601	2.59046	2.55812	2.42565	2.47279	6.83384	6.82211	9.59521	1.19483	0.0303962	WBGene00010455		K01B6.4		chrIII:9296627-9297394
K01C8.8	9.05876	16.7095	10.1955	16.0505	31.7226	33.201	28.8542	43.3134	1.43293	0.00143108	WBGene00010460		clec-142	C-type LECtin	chrII:8278686-8281035
K01D12.1	2.73882	2.90259	2.6051	2.53504	9.83547	14.1901	14.8442	11.285	2.19968	5.49847e-06	WBGene00010461		K01D12.1		chrV:12377556-12378924
K01D12.5	2.07122	2.04803	2.076	2.18825	64.8928	64.2437	49.5748	74.1237	4.90014	1.69102e-08	WBGene00010464		K01D12.5		chrV:12397850-12398778
K01D12.7.1	664.956	441.571	487.564	566.004	2538.5	2411.96	2022.35	2676.7	2.16902	8.61648e-06	WBGene00010466		K01D12.7		chrV:12401218-12401824
K01D12.7.2	352.243	251.629	281.421	349.494	1352.21	1321.97	996.049	1307.37	2.0152	1.45898e-05	WBGene00010466		K01D12.7		chrV:12401151-12401840
K01D12.9	36.0816	22.2795	13.6247	26.7715	2067.19	2415.21	1733.13	1752.17	6.40597	9.30022e-07	WBGene00010468		K01D12.9		chrV:12403956-12404644
K01D12.10	2.03105	4.59132	4.39937	2.22945	17.5785	22.2392	22.2189	18.7858	2.70024	0.00016341	WBGene00010469		K01D12.10
K01D12.11	574.479	554.278	531.683	529.122	1308.49	1260.69	1133.25	1199.99	1.16157	5.83882e-07	WBGene00010470		cdr-4	glutathione S-transferase	chrV:12407364-12408592
K01D12.15	153.891	119.282	105.934	141.309	516.519	498.561	397.773	460.907	1.85617	1.51522e-05	WBGene00010474		K01D12.15		chrV:12386312-12386765
K01H12.4	50.2734	33.0102	30.044	41.3184	193.869	177.934	152.653	166.091	2.18245	2.04772e-05	WBGene00010486		K01H12.4		chrIV:9713220-9714886
K02A11.2	13.427	2.2492	9.03796	13.3715	60.1773	49.687	38.4438	41.3184	2.58644	0.00623126	WBGene00010487		K02A11.2		chrI:9744242-9745990
K02C4.2	17.5613	19.4806	22.5953	30.4168	109.512	110.209	86.5557	109.621	2.23199	2.47636e-05	WBGene00010501		K02C4.2		chrII:8075760-8076836
K02C4.5	337.014	288.419	309.964	319.122	717.027	752.042	653.774	764.365	1.20218	2.28501e-06	WBGene00010503		K02C4.5	wb|Protein K02C4.5 [Source:RefSeq peptide;Acc:NP_495695] [K02C4.5]	chrII:8078457-8080828
K02E2.8a	2.09238	2.07471	2.02259	2.00025	14.628	22.0589	13.0298	14.9069	2.95029	2.05001e-06	WBGene00010509		K02E2.8	wb|Protein K02E2.8, isoform b [Source:RefSeq peptide;Acc:NP_001122969] [K02E2.8a]	chrV:20365760-20366937
K02E2.8b	2.23046	2.19624	2.11449	3.20881	19	19.6856	22.3611	16.2949	3.00039	2.04552e-06	WBGene00010509		K02E2.8		chrV:20365760-20366937
K02E11.1	116.999	86.7141	94.4019	123.829	410.584	426.69	408.245	477.718	2.0426	4.9101e-06	WBGene00010510		ent-3	Equilibrative Nucleoside Transporter	chrV:14232279-14236052
K03A11.5	9.09742	12.5495	7.56139	6.67405	64.7291	57.7096	53.4683	56.5615	2.7343	1.14146e-05	WBGene00010522		K03A11.5	wb|Protein K03A11.5 [Source:RefSeq peptide;Acc:NP_510167] [K03A11.5]	chrX:13064282-13066592
K03D3.2	10.2577	11.1715	8.64995	16.665	263.119	214.805	205.53	226.198	4.31982	9.87155e-07	WBGene00010528		K03D3.2		chrIV:16328135-16328615
K03H1.3.1	1865.5	2040.9	1626.82	1709.98	4094.07	3850.95	3144.01	3459.02	1.00423	0.00010131	WBGene00010538		ttr-3	K03H1.3 encodes a protein containing a predicted signal sequence followed by a transthyretin-like domain; the product of K03H1.3 belongs to a family of apparently nematode-specific proteins whose function is not yet known.	chrIII:9925630-9926644
K03H1.8	4.71877	2.15679	2.14637	3.24788	13.3715	14.5354	15.4788	12.7477	2.26957	0.000187366	WBGene00010543		K03H1.8		chrIII:9945395-9946663
K03H1.9	47.3961	26.6082	28.9257	44.9718	167.849	169.443	156.502	174.771	2.22233	5.01797e-05	WBGene00010544		K03H1.9		chrIII:9940771-9941464
K03H1.12	91.1484	49.5034	68.537	84.5062	363.159	403.746	304.171	438.257	2.38668	4.4048e-05	WBGene00010547		K03H1.12		chrIII:9941645-9942348
K04G2.4	203.673	191.585	166.697	187.1	567.226	541.588	493.253	529.122	1.51044	8.73167e-07	WBGene00010563		K04G2.4		chrI:8035886-8037141
K04G2.7a	8.13207	7.06273	7.23253	12.9263	23.032	26.8358	22.6081	19.9074	1.42377	0.000669584	WBGene00010566		K04G2.7		chrI:8047256-8049351
K04G2.7b	13.6388	5.66254	9.31524	8.17151	24.6808	24.5844	15.6072	22.9337	1.30181	0.00532834	WBGene00010566		K04G2.7		chrI:8047256-8048250
K04G2.9	285.703	313.669	298.474	299.665	650.027	636.234	591.929	622.792	1.06238	1.86338e-07	WBGene00010567		K04G2.9	wb|Protein K04G2.9 [Source:RefSeq peptide;Acc:NP_492219] [K04G2.9]	chrI:8055455-8057031
K04H4.2a.1	22.6042	11.1902	15.1202	3.80072	87.3361	51.3736	53.0257	72.8234	2.55476	0.00458307	WBGene00010573		K04H4.2	K04H4.2 encodes, by alternative splicing, three proteins ranging from 628 to 1446 residues in length; K04H4.2 proteins are predicted to be secreted, with an N-terminal chitin-binding peritrophin-A domain followed by up to 15 cysteine-rich domains; the general organization of K04H4.2 protein resembles that of T10E10.4; in mass RNAi assays, K04H4.2 is required for larval growth and locomotion; K04H…	chrIII:9347754-9355462
K04H4.2a.3	19.0438	7.91481	8.25263	7.60337	87.5526	77.1632	80.1477	116.153	3.17477	9.17495e-05	WBGene00010573		K04H4.2	K04H4.2 encodes, by alternative splicing, three proteins ranging from 628 to 1446 residues in length; K04H4.2 proteins are predicted to be secreted, with an N-terminal chitin-binding peritrophin-A domain followed by up to 15 cysteine-rich domains; the general organization of K04H4.2 protein resembles that of T10E10.4; in mass RNAi assays, K04H4.2 is required for larval growth and locomotion; K04H…	chrIII:9347754-9355480
K04H4.2b.1	21.4491	4.09934	6.01439	2.59028	74.1506	69.0873	77.1632	102.232	3.71213	0.00142063	WBGene00010573		K04H4.2		chrIII:9347752-9355462
K04H4.2b.2	29.6115	3.20578	9.63415	2.32416	55.6401	87.0787	82.0998	93.3303	3.52306	0.00604432	WBGene00010573		K04H4.2		chrIII:9347785-9355462
K04H4.2c.2	23.3111	14.6057	17.882	13.9869	59.2052	67.1146	65.3208	86.1267	2.00905	6.29131e-05	WBGene00010573		K04H4.2	K04H4.2 encodes, by alternative splicing, three proteins ranging from 628 to 1446 residues in length; K04H4.2 proteins are predicted to be secreted, with an N-terminal chitin-binding peritrophin-A domain followed by up to 15 cysteine-rich domains; the general organization of K04H4.2 protein resembles that of T10E10.4; in mass RNAi assays, K04H4.2 is required for larval growth and locomotion; K04H…	chrIII:9347785-9355462
K04H4.2c.3	38.7774	31.187	20.5663	18.5397	103.653	122.106	131.894	149.427	2.26984	0.000167123	WBGene00010573		K04H4.2		chrIII:9347752-9355480
K04H4.5	223.225	160.687	174.388	212.697	861.366	902.362	806.062	979.48	2.21235	2.38033e-06	WBGene00010574		K04H4.5		chrIII:9360269-9361331
K05D4.4	3.0501	4.96547	2.3517	5.24085	24.2315	23.6359	30.1054	17.4512	2.66366	0.000171682	WBGene00010589		cyp-33D1	cytochrome P450	chrV:16173743-16175857
K06A4.4	12.7477	7.81494	5.20489	6.28234	51.125	46.6826	38.9841	45.8628	2.58882	0.000110863	WBGene00010594		swt-5	SWEET sugar transporter family	chrV:9501399-9504578
K06A4.6	62.5887	60.0633	60.1102	50.21	204.927	188.153	183.538	185.6	1.71376	6.61284e-07	WBGene00010596		K06A4.6		chrV:9480472-9480923
K06B4.4	5.50324	2.33527	2.22306	5.40341	20.9011	15.1025	19.1657	20.1026	2.40543	0.000713743	WBGene00010599		K06B4.4		chrV:15669170-15670157
K07A1.4	105.798	30.7702	31.8682	57.0492	176.133	198.671	135.479	174.112	1.78094	0.00644861	WBGene00010611		K07A1.4	wb|Protein K07A1.4 [Source:RefSeq peptide;Acc:NP_492544] [K07A1.4]	chrI:9588661-9589931
K07A1.5	221.085	192.206	195.676	221.153	1142.99	1246.94	1063	1167.87	2.47754	4.20032e-08	WBGene00010612		K07A1.5		chrI:9590595-9591825
K07A1.14	12.9173	8.67663	10.8915	11.2899	32.4925	33.8264	35.8008	32.0295	1.62872	1.23246e-05	WBGene00010618		K07A1.14		chrI:9604810-9605179
K07F5.5	2777.28	2060.27	1862.84	2103.12	11643.1	9677.16	8847.51	10746.2	2.22512	6.07869e-06	WBGene00010633		nspd-2	Nematode Specific Peptide family, group D	chrIV:9844029-9844337
K07F5.6	32.2618	17.9237	26.8011	33.2233	109.782	128.716	114.442	112.152	2.11511	5.76891e-05	WBGene00010634		K07F5.6	protein-tyrosine phosphatase	chrIV:9844989-9846647
K07F5.7	73.5192	62.7563	53.1313	66.2533	307.656	289.911	251.358	300.6	2.1742	1.62075e-06	WBGene00010635		K07F5.7		chrIV:9847724-9848175
K07F5.8	22.6539	14.2101	16.2347	14.3496	48.7102	53.0257	42.0077	46.4021	1.51725	0.000118471	WBGene00010636		K07F5.8	protein-tyrosine phosphatase	chrIV:9848483-9849724
K08C9.1	152.483	129.236	117.584	134.736	349.658	316.302	278.552	341.814	1.26898	2.2145e-05	WBGene00010650		K08C9.1
K08C9.2	196.051	134.972	129.258	185.413	876.439	941.896	762.792	962.233	2.475	7.01402e-06	WBGene00010651		K08C9.2		chrI:11486896-11488446
K08E3.1	457.046	415.837	579.146	508.645	1330.43	1801.8	1793.92	2164.09	1.84424	4.72451e-05	WBGene00010661		tyr-2	tyrosinase	chrIII:13744222-13747287
K08E7.4	12.0495	3.62554	3.7386	6.28435	28.6422	32.1034	25.1044	19.0037	2.18486	0.00247617	WBGene00010672		K08E7.4	wb|Protein K08E7.4 [Source:RefSeq peptide;Acc:NP_502408] [K08E7.4]	chrIV:12570601-12571053
K08E7.5a	7.56745	2.31151	8.17018	7.63021	51.8387	50.1853	82.3763	123.994	3.64318	0.000500423	WBGene00010673		K08E7.5		chrIV:12573396-12578846
K08E7.5b	25.8796	9.95554	20.351	18.266	65.6075	80.6148	102.657	169.004	2.476	0.000996344	WBGene00010673		K08E7.5		chrIV:12573396-12578846
K08E7.5c	5.66854	6.01761	2.43889	8.03136	39.694	50.2196	75.9848	109.712	3.65055	0.000308358	WBGene00010673		K08E7.5		chrIV:12573370-12578846
K08E7.5d	3.35165	7.50036	5.2678	4.20851	50.4762	61.7761	98.1127	131.629	4.03522	5.50187e-05	WBGene00010673		K08E7.5		chrIV:12573396-12578846
K08E7.5e	22.0644	15.8284	15.3002	12.0948	72.8792	77.32	103.465	181.563	2.66941	0.000264654	WBGene00010673		K08E7.5		IV:12573370..12578870
K08F4.5	81.6411	67.1097	47.8548	76.3715	407.107	411.383	355.388	383.373	2.53856	7.47371e-06	WBGene00010679		K08F4.5		chrIV:10134932-10135914
K08F8.5a	37.0817	27.0662	25.7344	30.2385	105.468	105.688	95.7651	93.0149	1.74753	8.81066e-06	WBGene00010682		K08F8.5		chrII:8767585-8769307
K08F8.5b	28.3336	23.9824	18.4407	36.6902	97.6353	92.3518	76.9402	84.1292	1.74703	0.000221585	WBGene00010682		K08F8.5		chrII:8767185-8769307
K08F9.3b	2.37256	11.5583	6.19523	9.52029	30.2688	30.0848	26.7809	18.8173	2.03709	0.00879414	WBGene00010686		K08F9.3		chrV:15142055-15143923
K08H2.5	7.16314	10.0524	23.9869	21.4319	34.535	30.8403	28.6809	29.4251	1.15045	0.0357718	WBGene00010692		K08H2.5	serine/threonine kinase	chrX:13241109-13242278
K08H10.6	9.47905	7.0027	7.57366	14.9604	22.4135	20.251	14.1451	40.2704	1.27584	0.0185137	WBGene00010698		K08H10.6	Sugar (and other) transporters	chrV:9993732-9995883
K09A11.4	8.54206	7.59165	6.14896	13.2324	34.8246	116.931	49.0727	28.0331	2.51303	0.00263103	WBGene00010707		cyp-14A3	cyp-14A3 encodes one of ~80 C. elegans cytochrome P450s: membrane-associated, heme-containing NADPH-dependent monooxygenases that catalyze the oxidative metabolism of a variety of exogenous compounds and endogenous substrates; large-scale expression studies reveal cyp-14A3 expression in the intestine and some neurons; cyp-14A3 expression is upregulated in response to the tetrachlorobiphenyl PCB52…	chrX:13271877-13274218
K09B11.5b	21.8095	11.2692	16.8861	15.6491	61.2115	57.8094	67.5441	67.0407	1.98668	6.66477e-05	WBGene00010712		K09B11.5
K09B11.10	8.3392	13.8979	9.23842	15.1055	55.9203	61.6756	51.1157	65.2624	2.36861	4.4462e-05	WBGene00010714		mam-3	MAM (Meprin, A5-protein, PTPmu) domain protein	chrIV:13434242-13445309
K09C8.7	18.1714	23.9457	23.4588	23.2069	67.1626	72.2542	61.3687	70.8167	1.61905	5.40444e-06	WBGene00010717		K09C8.7		chrX:10950689-10951317
K09E4.1	283.142	221.175	218.459	246.703	1068.17	1065.77	970.363	1184.5	2.14969	8.7778e-07	WBGene00010719		K09E4.1		chrII:14137830-14140069
K09E4.6	823.984	786.517	807.514	823.7	8621.35	8818.2	7401.58	9166.93	3.38667	4.99178e-09	WBGene00010723		cpg-7	cpg-7 encodes a small (116-residue), putatively secreted protein with 11 potential chondroitin attachment sites, 6 of them verified by mass spectrometry.	chrII:14108127-14109221
K09G1.1b	994.93	1003.37	996.718	1037.56	2517.96	2892.45	2486.08	2638.38	1.38302	1.75477e-07	WBGene00010727		K09G1.1		chrV:9586184-9590523
K09G1.1c	1088.9	1004.32	1054.99	1000.17	2754.26	2763.48	2521.37	2699.55	1.37213	5.97089e-08	WBGene00010727		K09G1.1		chrV:9584280-9590523
K09G1.1d	1018	971.507	1099.45	1093.64	2545.59	2788.75	2396.22	2771.23	1.32724	1.15072e-06	WBGene00010727		K09G1.1		chrV:9583596-9590523
K09G1.1e	1045.85	1025.13	1028.9	1006.5	2657.65	2821.19	2473.76	2581.62	1.35763	5.3348e-08	WBGene00010727		K09G1.1		chrV:9585072-9590523
K09G1.2	50.2196	67.3202	36.5331	49.8659	195.841	174.752	151.276	188.283	1.82656	9.1286e-05	WBGene00010728		K09G1.2		chrV:9590633-9591256
K10D3.4	41.9273	36.8941	27.7591	30.8862	103.213	84.0992	91.4282	113.85	1.52253	8.6961e-05	WBGene00010738		K10D3.4	serine proteinase inhibitor (kunitz type)	chrI:7134743-7139973
K10D6.2a	74.7863	79.7852	66.2312	71.2906	275.258	133.774	134.432	151.972	1.18472	0.00347777	WBGene00010742		K10D6.2	K10D6.2 encodes three isoforms of a claudin homolog that may be required for normal cohesion of apical junctions in epithelia; K10D6.2A-C are worm-specific, with obvious homologs only in C. elegans; K10D6.2A-C are required for embryonic viability in mass RNAi assays; claudins are integral membrane proteins with four transmembrane sequences that are found in mammalian tight junctions (TJs), induce…	chrV:11193735-11196004
K10D6.3b	12.5798	3.82256	2.36313	6.73369	25.8501	22.3752	20.0217	22.7119	2.10628	0.00709527	WBGene00010743		K10D6.3		chrV:11200665-11201392
K10H10.4a	59.2766	7.51783	15.7996	13.0328	1453.67	1903.08	1289.63	1827.16	6.52053	5.47187e-05	WBGene00010760		K10H10.4		chrII:14500484-14501663
K10H10.4b	19.6729	13.4872	10.9615	3.34636	582.327	693.988	498.719	766.004	5.97978	4.33112e-05	WBGene00010760		K10H10.4		chrII:14500534-14501663
K10H10.5	12.5777	9.26138	4.68629	2.23079	625.537	755.445	566.004	746.429	6.82216	1.94085e-05	WBGene00010761		K10H10.5		chrII:14501747-14502543
K10H10.7	34.1976	17.8702	10.8455	29.6074	101.118	89.978	79.7731	109.979	2.16702	0.00143832	WBGene00010763		K10H10.7		chrII:14507092-14507636
K10H10.10a	2.23715	2.20272	3.78682	2.53193	19.5901	22.8087	15.3839	29.7929	3.02041	3.0824e-05	WBGene00010765		K10H10.10		chrII:14508068-14510162
K10H10.10b	6.18456	3.17001	2.42135	7.24187	18.9425	22.5533	22.4135	28.4639	2.40771	0.000916524	WBGene00010765		K10H10.10		chrII:14508442-14510162
K11D2.2.1	661.726	636.386	619.203	624.893	2046.09	1887.37	1899.07	1929.18	1.61002	5.96457e-09	WBGene00010769		asah-1	K11D2.2 is orthologous to the human gene N-ACYLSPHINGOSINE AMIDOHYDROLASE (ASAH; OMIM:228000), which when mutated leads to Farber lipogranulomatosis.	chrI:12505098-12507624
K11D2.2.2	633.207	637.299	575.882	609.748	1894.19	1714.38	1867.09	2024.09	1.6091	1.70426e-07	WBGene00010769		asah-1	K11D2.2 is orthologous to the human gene N-ACYLSPHINGOSINE AMIDOHYDROLASE (ASAH; OMIM:228000), which when mutated leads to Farber lipogranulomatosis.	chrI:12505098-12508064
K11D9.3.1	277.721	270.956	311.228	284.291	723.274	637.201	619.771	741.037	1.24763	3.7538e-06	WBGene00010772		K11D9.3	Sugar (and other) transporter	chrIII:10796711-10801099
K11D9.3.2	318.85	288.195	331.865	307.464	777.476	689.049	669.549	717.027	1.19442	1.48827e-06	WBGene00010772		K11D9.3	Sugar (and other) transporter	chrIII:10796711-10802212
K11H3.2	27.0496	26.755	15.666	15.1164	74.2456	65.9179	53.4058	60.9087	1.63437	0.00065754	WBGene00010779		K11H3.2		chrIII:9846458-9847521
K12D12.4a	8.11283	19.2032	11.9014	22.0524	54.7764	58.6865	46.7603	59.5189	1.94338	0.0012403	WBGene00010786		K12D12.4		chrII:11863493-11865457
K12D12.4b	28.4694	28.5088	32.5892	34.6917	71.1698	85.1404	64.7291	77.3461	1.26176	2.71106e-05	WBGene00010786		K12D12.4		chrII:11863525-11865457
K12G11.2	12.3036	9.3332	5.05455	12.5053	15.8576	24.5361	22.6354	21.5116	1.17651	0.0126282	WBGene00010789		sulp-5	sulp-5 encodes one of eight C. elegans members of the sulfate permease family of anion transporters; by homology, SULP-5 is predicted to function as an anion transporter that regulates cellular pH and volume via transmembrane movement of electrolytes and fluids; a SULP-5::GFP fusion is expressed in punctate structures irregularly distributed along the apical membrane of excretory cell canals and …	chrV:11880068-11883160
K12G11.3	1120.15	1122.3	1376.53	1323.16	10989.1	9955.43	10283.8	9455.11	3.04542	4.52974e-08	WBGene00010790		sodh-1	alcohol dehydrogenase	chrV:11888236-11889650
K12G11.4	81.0837	81.3933	95.4149	88.6668	874.383	668.595	808.137	691.892	3.12883	1.09229e-07	WBGene00010791		sodh-2	alcohol dehydrogenase	chrV:11889719-11891194
K12G11.6	3.0714	5.98628	2.68546	8.93803	8.28123	12.9235	13.018	16.7074	1.43024	0.0208467	WBGene00010792		K12G11.6		chrV:11894432-11895562
M01B2.8	2.4986	2.46459	2.34261	2.36393	17.1263	19.8323	11.2707	17.2853	2.73053	4.82786e-06	WBGene00010801		M01B2.8		chrV:15260238-15260786
M01E5.1	6.89193	5.35078	3.65662	2.33534	20.7244	28.979	23.9915	22.9796	2.50953	0.000401397	WBGene00010804		M01E5.1		chrI:13274111-13276462
M02B1.4	115.928	108.707	105.106	116.624	540.142	532.571	488.598	559.275	2.24778	1.46258e-08	WBGene00010829		M02B1.4	wb|Protein M02B1.4 [Source:RefSeq peptide;Acc:NP_502444] [M02B1.4]	chrIV:12823821-12825275
M02G9.1a	12.6494	11.0133	18.04	15.1295	38.2172	54.9534	47.868	56.6188	1.80647	0.000108069	WBGene00010830		M02G9.1	keratin like protein	chrII:10326130-10335762
M02G9.1b	4.15081	9.49556	9.49746	10.1494	32.6092	52.3798	54.5679	51.2892	2.5743	0.000340509	WBGene00010830		M02G9.1		chrII:10326130-10335762
M02G9.2	6.5224	9.43458	5.82822	6.70921	51.4018	62.6303	35.84	40.9722	2.73501	2.28491e-05	WBGene00010831		M02G9.2		chrII:10321461-10324850
M03B6.3	32.8333	22.0524	18.1071	22.6706	90.1211	84.7442	72.2232	99.5181	1.88223	9.06732e-05	WBGene00010835		M03B6.3		chrX:13860761-13864292
M04C7.3	23.2949	26.8132	31.5334	20.2961	70.0099	73.468	58.9731	64.0177	1.40054	9.68522e-05	WBGene00010854		M04C7.3		chrI:8546063-8546725
M05B5.1	114.974	89.7326	75.4565	101.729	346.32	407.239	349.416	384.122	1.97526	8.42193e-06	WBGene00010869		M05B5.1	protein-tyrosine phosphatase	chrI:7177953-7179430
M05B5.2.1	286.821	271.913	315.524	283.339	687.306	599.019	577.88	634.005	1.10881	4.34669e-06	WBGene00010870		M05B5.2		chrI:7172464-7174124
M05B5.2.2	292.909	263.406	301.429	281.877	718.008	657.191	578.117	657.914	1.19374	4.52721e-06	WBGene00010870		M05B5.2		chrI:7172464-7174136
M05B5.3.1	9.30286	11.257	10.1357	9.05647	40.8889	45.6104	40.7571	43.5152	2.10665	2.09341e-07	WBGene00010871		M05B5.3		chrI:7186444-7188298
M05B5.3.2	7.3651	18.6374	2.4517	8.35252	34.7326	42.7782	39.2538	46.3878	2.47766	0.00655162	WBGene00010871		M05B5.3		chrI:7185708-7188298
M05D6.3	146.095	40.8889	43.7016	54.6871	242.782	249.231	205.31	257.971	1.95261	0.00402323	WBGene00010876		M05D6.3	protein-tyrosine-phosphatase	chrII:8475854-8477923
M05D6.9	3.40912	5.57414	7.26414	7.93778	42.9016	41.4682	29.4671	42.2888	2.74561	0.000101867	WBGene00010881		M05D6.9		chrII:8494271-8495715
M7.7	57.5424	41.2088	40.5789	50.3014	146.977	163.173	131.128	153.818	1.66075	2.01399e-05	WBGene00010883		M7.7	serine/threonine kinase	chrIV:11089797-11091835
M28.2	17.3622	8.40312	11.2345	15.6978	47.0269	48.3488	48.5674	38.563	1.84268	0.000330201	WBGene00010894		M28.2		chrII:10633476-10639112
M28.4	15.8139	6.74952	10.3785	13.8504	55.3868	59.9085	49.3526	48.7856	2.25608	0.000199295	WBGene00010895		M28.4		chrII:10643703-10646959
M28.9.1	144.467	119.13	112.932	151.844	515.963	588.875	509.518	528.293	2.0286	2.0683e-06	WBGene00010900		M28.9		chrII:10639457-10643536
M28.9.2	156.777	115.697	115.82	145.614	534.869	600.817	487.262	530.081	2.02098	4.28285e-06	WBGene00010900		M28.9		chrII:10639475-10643536
M88.3	43.5522	38.3892	26.8705	39.6131	215.396	223.113	203.034	207.347	2.5377	3.3751e-06	WBGene00010906		M88.3		chrIII:4543574-4545001
M110.7	37.5696	29.6617	45.5248	58.352	91.0315	102.863	90.0952	95.0587	1.18992	0.00135343	WBGene00010915		M110.7	Uncharacterized protein family UPF0028	chrII:8232789-8237202
M110.9	7.03897	4.3303	2.29153	7.62754	16.922	27.8437	13.6127	16.2074	1.90205	0.00590146	WBGene00010917		M110.9		chrII:8231313-8232769
M117.4	109.071	82.3397	103.45	111.837	294.877	371.596	344.549	405.809	1.80103	1.37645e-05	WBGene00010920		M117.4		chrIV:11830799-11833545
M153.3	2.19754	2.14822	2.6988	2.25398	19.3372	21.7982	19.2684	14.0573	2.98926	1.25308e-06	WBGene00010926		M153.3		chrX:12142902-12143825
M162.2	39.0046	31.511	34.463	37.0533	161.239	148.557	99.4036	130.839	1.90824	2.66148e-05	WBGene00010928		clec-258	C-type LECtin	chrV:19788680-19789343
M162.7	15.1974	12.0731	17.3167	21.8535	36.7779	44.9168	29.6875	37.3878	1.18072	0.00158855	WBGene00010933		M162.7		chrV:19792619-19795008
M176.8	171.549	181.442	163.547	182.884	390.044	424.772	363.455	399.965	1.1733	1.15092e-06	WBGene00010945		chil-13	CHItinase-Like	chrII:9436686-9438292
M199.8	32.9612	17.3863	24.7656	48.4474	74.7332	67.0623	50.4176	59.3888	1.11197	0.0162635	WBGene00010956		M199.8		chrIV:15133835-15133999
R01E6.2	2.38513	3.16079	2.35938	2.30191	53.2755	54.5044	36.376	56.8441	4.29049	4.10197e-07	WBGene00010968		R01E6.2		chrX:13565487-13566511
R02D5.7	184.741	133.05	119.185	155.298	740.094	684.057	591.271	675.53	2.19899	7.11328e-06	WBGene00010980		R02D5.7		chrV:14480383-14481330
R03A10.6.1	7.1591	5.26328	5.25492	14.0835	14.0302	22.5022	16.7261	17.8736	1.27023	0.0129098	WBGene00010986		sprr-1	steroid hormone receptor	chrX:15466300-15470758
R03A10.6.2	7.69863	2.05747	9.10097	12.3566	50.4966	16.6058	24.3042	21.1549	1.97977	0.0250307	WBGene00010986		sprr-1	steroid hormone receptor	chrX:15461843-15470758
R03D7.5	26.4941	19.0438	25.7273	28.8741	51.2334	58.9616	46.4718	51.1419	1.06491	0.00037351	WBGene00010991		R03D7.5	serine/threonine kinase	chrII:10947566-10949184
R03D7.8	21.4249	22.1534	20.9116	29.49	110.112	107.904	119.169	119.883	2.29493	1.44163e-06	WBGene00010992		R03D7.8	protein phosphatase	chrII:10953594-10956878
R04B5.1	6.88272	3.27273	4.98579	2.41788	30.2849	26.5775	19.7425	28.5088	2.67605	0.000301465	WBGene00011001		R04B5.1		chrV:10077905-10078331
R04B5.6	29.3704	27.3685	21.7455	26.6082	111.757	104.869	117.635	99.0409	2.0494	1.35179e-06	WBGene00011004		R04B5.6	R04B5.6 encodes one of two C. elegans sorbitol dehydrogense orthologs; by homology the product of R04B5.6 is predicted to catalyze the reversible oxidation of sorbitol to fructose in the presence of NAD+; in the embryo, an R04B5.6::gfp fusion is expressed in pharyngeal cells and head neurons.	chrV:10085281-10087313
R04B5.11	6.2397	9.98267	9.37138	16.1721	51.1898	52.1157	51.7237	51.7048	2.39045	0.000146102	WBGene00011008		R04B5.11		chrV:10090802-10091252
R05A10.1a	4.84242	3.10202	9.30687	7.67279	27.0471	28.1673	19.8543	35.7151	2.24405	0.00128325	WBGene00011018		R05A10.1		chrIV:14182377-14192674
R05A10.1b	2.71578	2.83679	2.58642	2.51883	25.3651	39.4336	31.2917	37.1465	3.62492	3.02767e-07	WBGene00011018		R05A10.1		chrIV:14182377-14190695
R05A10.4	19.7566	24.1939	31.2917	16.3836	43.9089	53.8915	50.0639	87.8443	1.35207	0.00383841	WBGene00011021		R05A10.4		chrIV:14172484-14173299
R05D7.1	312.599	287.774	357.538	345.042	746.911	692.24	628.287	819.93	1.14625	4.13322e-05	WBGene00011026		R05D7.1		chrI:12162398-12163535
R05D7.2	2.91096	2.09524	2.06827	3.7221	14.3442	13.8858	12.4256	18.8494	2.48912	4.78719e-05	WBGene00011027		R05D7.2		chrI:12165729-12168172
R05H10.1	24.4372	12.0026	16.8959	24.1905	220.109	236.762	229.275	221.124	3.60694	6.28122e-06	WBGene00011042		R05H10.1		chrII:14852430-14853627
R05H10.7	33.5749	10.3733	98.803	22.6394	1100.73	983.849	1050.02	733.141	5.00733	0.00034629	WBGene00011046		R05H10.7		chrII:14855529-14857010
R06B9.2	2.57322	2.79941	2.98235	2.45452	5.04024	6.96471	6.23237	5.39948	1.12139	9.28521e-05	WBGene00011053		arrd-12	dihydroxyvitamin D3-induced protein	chrII:13766318-13768403
R06B9.4	354.019	356.673	366.888	413.93	818.146	902.513	823.984	717.853	1.12736	1.19932e-05	WBGene00011055		arrd-14	dihydroxyvitamin D3-induced protein	chrII:13752320-13756257
R07A4.3	2.32259	8.69109	4.35558	2.18548	28.4521	21.5343	15.1798	21.5771	2.50711	0.00244755	WBGene00011074		R07A4.3		chrX:10754917-10758140
R07B1.5	2.25264	4.6299	4.84354	3.21358	36.4024	27.5968	41.9574	54.1836	3.44505	4.40056e-05	WBGene00011077		R07B1.5		chrX:9864069-9866558
R07B1.6	4.68103	8.289	3.85319	7.26616	21.1278	13.9053	18.0959	34.1239	1.84592	0.00270656	WBGene00011078		R07B1.6	wb|Uncharacterized protein R07B1.6 [Source:UniProtKB/Swiss-Prot;Acc:Q09420] [R07B1.6]	chrX:9866660-9867921
R07B1.7	6.37897	2.3027	2.34529	2.35453	7.4908	8.4174	5.98355	11.364	1.43101	0.0130696	WBGene00011079		R07B1.7		chrX:9868836-9869574
R07B1.9	4.44577	9.92799	2.46244	8.86616	27.3584	29.09	28.4204	40.0362	2.46903	0.00225643	WBGene00011081		R07B1.9		chrX:9877474-9881406
R07E3.2	201.199	189.69	172.376	184.499	1106.68	1317.46	997.27	1512.46	2.70581	1.29352e-06	WBGene00011103		R07E3.2		chrX:10336441-10337205
R07E5.4	325.703	292.722	233.084	295.375	637.554	786.517	527.609	530.152	1.10435	0.000642046	WBGene00011112		R07E5.4	Glutaredoxin	chrIII:4394794-4396616
R07E5.6	62.523	45.5043	47.4269	61.7317	249.469	298.876	274.739	262.686	2.33385	2.26425e-06	WBGene00011114		R07E5.6	Coiled-coil protein	chrIII:4398813-4400942
R07E5.15	439.719	304.09	318.553	407.789	2206.23	2107.35	1812.4	2312.18	2.53286	2.90974e-06	WBGene00011120		R07E5.15		chrIII:4401458-4402505
R07H5.9	73.382	71.6358	71.4606	88.9797	151.255	161.824	143.745	154.595	1.0061	2.04747e-05	WBGene00011129		R07H5.9		chrIV:11207531-11209281
R08A2.1	123.464	100.924	77.0526	111.857	667.006	642.233	582.963	661.855	2.64695	2.40499e-06	WBGene00011132		R08A2.1		chrV:14718543-14719539
R08A2.2	49.0796	62.9027	35.0672	51.4018	246.07	212.619	204.003	240.782	2.2128	2.20493e-05	WBGene00011133		R08A2.2	serine/threonine protein phosphatase	chrV:14714246-14715690
R08A2.3	302.901	214.795	214.958	241.105	1101.88	932.422	836.451	974.504	1.98908	8.53704e-06	WBGene00011134		ssp-33	Sperm Specific family, class P	chrV:14711341-14711774
R09E10.1.1	61.0472	46.1151	46.8015	66.9221	247.064	238.416	204.976	250.658	2.10576	8.5143e-06	WBGene00011171		R09E10.1		chrIV:10319351-10321138
R09E10.1.2	70.9923	47.7127	52.0609	64.5664	220.357	212.697	212.032	216.789	1.89098	7.81328e-06	WBGene00011171		R09E10.1		chrIV:10319351-10321062
R09E10.1.3	64.0177	53.0097	57.1315	69.291	257.386	227.863	223.113	233.022	1.95659	9.69561e-07	WBGene00011171		R09E10.1		chrIV:10319351-10321152
R09E10.2	85.2845	59.6831	68.212	79.547	251.188	203.75	206.005	246.993	1.63975	2.45296e-05	WBGene00011172		R09E10.2		chrIV:10317557-10318299
R09E10.3	50.4762	47.9437	40.0444	57.8324	254.994	243.909	232.577	230.156	2.3036	9.96446e-07	WBGene00011173		acs-18	long-chain-fatty-acid-CoA ligase	chrIV:10310791-10313670
R09E10.4a	9.69291	14.126	10.0945	16.5393	45.5135	47.1801	37.6537	40.2422	1.78829	0.000116393	WBGene00011174		R09E10.4	long-chain-fatty-acid-CoA ligase	chrIV:10306174-10307924
R09E10.4b	6.35697	2.42073	2.8518	2.77963	32.894	28.2462	27.107	24.5021	3.07615	8.37999e-05	WBGene00011174		R09E10.4		chrIV:10304847-10307880
R09E10.6	1320.5	994.93	1026.79	1227.24	7778.96	7808.56	6881.02	7865.83	2.73888	2.63738e-07	WBGene00011176		R09E10.6		chrIV:10293008-10294130
R09H10.6	2.38553	2.32118	2.20628	2.18652	85.2845	75.7778	72.8514	80.8626	5.11069	1.51687e-10	WBGene00011183		R09H10.6		chrIV:10608575-10609855
R10D12.10	23.6592	22.4218	27.3072	20.1506	84.5191	87.4471	77.7281	81.0103	1.82921	1.56251e-06	WBGene00011191		R10D12.10	serine/threonine kinase	chrV:13956161-13958323
R10D12.15b	3.61441	2.27049	7.70366	3.76381	16.3464	14.36	29.8945	29.2239	2.43782	0.00176779	WBGene00011196		R10D12.15		chrV:13967866-13969853
R10E4.3	31.3449	27.3126	23.4521	31.4646	54.921	72.9457	56.5407	64.7291	1.13416	0.000174531	WBGene00011200		R10E4.3		chrIII:4285861-4287472
R10E4.7	157.571	145.224	120.72	150.469	651.691	680.349	598.509	639.589	2.16839	3.98109e-07	WBGene00011203		R10E4.7	wb|Protein R10E4.7 [Source:RefSeq peptide;Acc:NP_497861] [R10E4.7]	chrIII:4295283-4296610
R10E9.2	630.238	430.929	465.226	552.497	2945.87	2890.7	2332.37	3090.83	2.44509	3.77815e-06	WBGene00011214		R10E9.2		chrIII:3962728-3964098
R10H10.4	11.4475	6.54654	2.29318	10.6843	20.8905	23.7939	18.1028	17.6537	1.60872	0.0254886	WBGene00011223		R10H10.4		chrIV:10394591-10394954
R11.2	50.5203	41.7528	57.6075	49.9709	190.572	151.734	164.25	216.599	1.85111	1.63957e-05	WBGene00011227		R11.2		chrX:16184370-16185286
R11A5.7	33.8547	24.5747	19.6826	36.5834	471.877	620.747	402.914	458.77	4.11593	2.87968e-06	WBGene00011235		R11A5.7	zinc carboxypeptidase
R11A8.8	65.3515	56.8262	49.5074	59.2375	182.262	173.991	147.731	173.125	1.55465	6.37856e-06	WBGene00011241		mpz-5	Multiple PDZ domain protein	chrIV:10372666-10374593
R13.2	6.2686	2.32528	2.30434	2.41655	23.9246	27.3897	17.192	20.2667	2.86446	0.000296095	WBGene00011257		npax-3	paired box protein like	chrIV:10826028-10828021
R13H4.8	2.30791	4.83485	3.07547	2.17443	152.363	143.847	92.1915	123.791	5.41915	2.20651e-06	WBGene00011266		R13H4.8	wb|Protein R13H4.8 [Source:RefSeq peptide;Acc:NP_001024083] [R13H4.8]	chrV:11839542-11840299
R90.3	27.1508	17.7622	16.1348	20.0894	67.0263	62.1079	47.36	45.0001	1.45667	0.000522214	WBGene00011285		ttr-28	Transthyretin-like family	chrV:12904310-12905185
R90.4	95.3549	105.934	92.5858	110.048	238.994	216.963	240.438	304.389	1.30112	3.59914e-05	WBGene00011286		ttr-29	Transthyretin-like family	chrV:12906130-12906746
R90.5b	2.14103	2.14043	2.21385	2.44646	9.32873	6.63633	7.05862	7.40914	1.75683	5.35878e-06	WBGene00011287		glb-24	glb-24 encodes a globin; glb-24 transcription is higher in L3 and dauers than in young adults; glb-24 has no obvious function in mass RNAi assays.	chrV:12882078-12885004
R102.8	21.7483	11.7214	11.3655	22.7587	136.587	120.855	95.4529	103.267	2.81723	7.84878e-05	WBGene00011295		R102.8		chrIV:10689601-10690200
R102.10	46.3169	29.6115	32.207	45.1084	99.9395	108.243	94.8563	94.9067	1.40276	0.000178931	WBGene00011297		R102.10		chrIV:10705463-10707284
T01B7.8	45.7979	20.1605	21.016	20.1236	193.361	163.583	162.892	165.073	2.77221	8.6674e-05	WBGene00011313		T01B7.8		chrII:8736726-8737553
T01C3.5	61.3573	38.5167	39.013	63.0636	295.083	331.131	241.396	298.268	2.56019	2.36071e-05	WBGene00011322		irld-14	Insulin/EGF-Receptor L Domain protein	chrV:14996591-14998114
T01C3.11a	14.5272	24.9409	17.153	29.2239	159.893	149.806	120.54	145.909	2.7949	3.01371e-05	WBGene00011325		T01C3.11		chrV:14998991-15000026
T01C3.11b	18.7614	21.0031	22.2553	26.9838	169.632	140.109	135.245	159.867	2.77113	8.38979e-07	WBGene00011325		T01C3.11		chrV:14999715-15000026
T01D3.3a	8.07479	9.46537	6.11958	10.9897	20.1	22.4684	19.9502	23.6955	1.34406	0.000407822	WBGene00011328		T01D3.3	Von Willebrand factor-like	chrV:13705427-13711090
T01D3.3b.1	8.37036	11.2518	9.32097	10.5559	22.8558	22.99	24.7818	29.6522	1.34522	4.59469e-05	WBGene00011328		T01D3.3	Copper/zinc superoxide dismutases (SODC)	chrV:13705029-13711090
T01D3.3b.2	4.90559	15.4499	9.47612	9.92501	21.1774	19.106	27.3258	22.4218	1.28003	0.0116983	WBGene00011328		T01D3.3	Copper/zinc superoxide dismutases (SODC)	chrV:13704929-13711090
T01D3.6a	597.434	490.214	471.135	556.736	1606.89	1538.16	1542.31	1655.65	1.59009	1.36312e-06	WBGene00011330		T01D3.6	EGF-like domains	chrV:13716849-13720402
T01D3.6b	569.164	484.605	447.777	555.356	1461.9	1432.04	1541.55	1702.55	1.58096	3.87182e-06	WBGene00011330		T01D3.6	EGF-like domain, Fibrinogen beta and gamma chains, C-terminal globular domain	chrV:13716849-13720402
T01E8.8	185.413	156.901	193.57	193.374	381.842	434.185	389.074	407.869	1.14865	8.82793e-06	WBGene00011335		T01E8.8		chrII:10231309-10236014
T01E8.9	203.317	166.906	169.668	179.913	1054.36	965.267	868.157	981.161	2.42722	1.37017e-07	WBGene00011336		ubxn-5	UBX-containing protein in Nematodes	chrII:10233834-10234495
C06B8.t3	376.345	548.719	416.158	462.592	1183.86	1840.19	1733.51	1314.7	1.74112	0.000102771	WBGene00011346		C06B8.t3		chrV:15505208-15505278
T02B5.1	50.1232	32.0947	22.9077	36.6174	96.1443	119.116	109.643	113.154	1.67957	0.000453552	WBGene00011362		T02B5.1	carboxylesterase	chrV:14163250-14166730
T02E1.6	160.136	119.465	127.601	161.547	822.688	899.668	730.954	791.058	2.52096	1.11225e-06	WBGene00011378		T02E1.6		chrI:8211111-8212411
T02E1.7	41.4531	25.7273	25.232	35.5866	163.903	170.825	137.339	170.249	2.35428	1.787e-05	WBGene00011379		T02E1.7	Yeast hypothetical protein YG5Y like	chrI:8208711-8210671
T03E6.8	33.298	40.9365	29.1926	51.6615	101.185	107.522	85.4773	106.849	1.39875	0.000379884	WBGene00011397		T03E6.8		chrV:16600567-16603369
T03F6.4	27.3258	27.9412	22.1234	25.0629	132.673	150.469	132.147	151.666	2.47108	2.00955e-07	WBGene00011400		T03F6.4	wb|Protein T03F6.4 [Source:RefSeq peptide;Acc:NP_499757] [T03F6.4]	chrIII:13386150-13388353
T03F6.6.1	233.887	166.833	199.831	217.646	886.212	888.981	726.28	902.513	2.06232	3.77804e-06	WBGene00011401		T03F6.6		chrIII:13378441-13380296
T03F6.6.2	223.436	144.383	174.639	224.496	847.557	900.555	688.783	876.075	2.1271	2.0239e-05	WBGene00011401		T03F6.6		chrIII:13378441-13380352
T04A8.3	4.68416	6.52503	8.91624	4.06292	14.3651	16.4555	10.3025	8.7254	1.0656	0.0179249	WBGene00011405		clec-155	C-type LECtin wb|none available [T04A8.3]	chrIII:4682774-4685533
T04A8.13	38.495	30.0322	29.8945	45.9251	186.463	231.108	186.288	241.159	2.56309	7.5434e-06	WBGene00011414		T04A8.13	neurofilament triplet M protein	chrIII:4706978-4708434
T04A11.4	370.65	385.153	358.483	387.055	1412.83	1499.89	1408.04	1166.93	1.86441	5.00671e-07	WBGene00011419		T04A11.4		chrIV:12482847-12484579
T04F3.3	58.5934	38.3523	47.7127	58.2765	220.006	234.826	193.296	248.9	2.15897	1.21815e-05	WBGene00011438		T04F3.3	protein tyrosine phosphatase	chrV:11758935-11760548
T04F8.4	2.58384	8.86452	2.5113	2.73582	16.2858	12.8233	9.22093	18.7159	1.95984	0.00747647	WBGene00011443		cutl-11	cuticlin	chrX:11648358-11650918
T04F8.7a	45.7211	31.4054	23.5482	36.2298	88.4645	104.358	80.2405	113.055	1.5238	0.000562929	WBGene00011445		T04F8.7		chrX:11677509-11680930
T04F8.7b	51.7567	53.6684	41.1563	42.9182	106.884	130.325	108.524	109.333	1.26852	3.64178e-05	WBGene00011445		T04F8.7	wb|Protein T04F8.7, isoform a [Source:RefSeq peptide;Acc:NP_001123177] [T04F8.7b]	chrX:11677523-11679863
T04H1.3	25.3893	31.1655	13.9597	21.016	56.8659	52.5658	42.7893	42.961	1.14126	0.0052972	WBGene00011450		ttr-22	Transthyretin-like family	chrV:12241430-12241912
T05A10.3	553.23	531.505	463.557	495.768	2727.02	2986.12	2389.11	2936.84	2.43092	1.98848e-07	WBGene00011460		ttr-14	Transthyretin-like family	chrX:10787507-10789690
T05A10.5	290.034	254.002	268.409	305.514	2427.49	2473.22	2439.37	2494.26	3.14049	3.15403e-09	WBGene00011462		scl-22	testes-specific protein like	chrX:10789678-10792018
T05B9.2	2.2133	2.26724	2.34532	3.06807	5.77358	2.2768	8.7397	6.75318	1.10634	0.044432	WBGene00011465		T05B9.2		chrII:11257094-11258509
T05C12.1	35.5294	22.8558	29.9427	33.9362	158.156	156.528	137.538	117.839	2.23139	1.38168e-05	WBGene00011466		T05C12.1	serine/threonine kinase	chrII:8173680-8174862
T05C12.3	64.2044	53.5892	44.7513	63.5113	263.422	289.327	235.994	271.437	2.2409	3.34949e-06	WBGene00011467		decr-1.3	2,4-dienoyl-CoA reductase	chrII:8172230-8173539
T05C12.5	34.5693	22.1874	21.4098	29.9598	89.0984	101.168	80.7617	93.9862	1.77992	6.45266e-05	WBGene00011469		dylt-3	dylt-3 encodes a putative dynein light chain subunit paralogous to DYLT-3, and orthologous to human DYNLT1 and DYNLT3 (OMIM: 300302); unlike its paralog DYLT-1, DYLT-3 does not obviously inhibit DHC-1 in vivo.	chrII:8181386-8182309
T05C12.9	7.38004	5.60894	7.76648	3.88929	22.7448	20.7338	18.9759	21.6686	1.81922	0.000246206	WBGene00011472		T05C12.9		chrII:8191773-8193329
T05C12.11	14.2348	6.82278	10.745	14.9283	23.1826	28.1233	28.3808	39.4336	1.3874	0.00384143	WBGene00011473		T05C12.11		chrII:8168619-8170358
T05D4.5	59.3888	50.2615	47.4827	51.304	159.432	190.501	129.556	162.098	1.61369	1.91852e-05	WBGene00011478		T05D4.5		chrIII:13580850-13583618
T05E11.7	5.01465	2.50223	2.37965	2.43252	5.21512	12.7638	5.29307	7.11258	1.27715	0.0185413	WBGene00011483		T05E11.7		chrIV:11103255-11104262
T05F1.5	89.3974	70.3832	79.6115	81.7852	263.851	230.348	229.489	263.119	1.62128	2.02004e-06	WBGene00011491		T05F1.5		chrI:9633179-9635937
T05F1.8	161.623	137.758	164.456	164.796	319.823	367.255	350.907	303.823	1.09381	1.6631e-05	WBGene00011493		T05F1.8	mitochondrial phosphate carrier protein	chrI:9642344-9643794
T05F1.11	3.64215	4.66915	2.42844	6.43478	45.5864	61.9249	38.5564	48.2221	3.56741	3.62577e-05	WBGene00011495		T05F1.11	However, F-box proteins are by no means confined solely to SCF complexes. | For instance, yeast Skp-1 can bind non-SCF F-box proteins to perform cellular functions completely distinct from protein degradation, such as kinetochore function (binding the F-box protein Ctf13p) or SNARE recycling (by binding the F-box protein Rcy1p), as well as yet other F-box proteins of unknown function (Yjl149 and …	chrI:9653101-9657040
T06C12.10	3.4957	2.28068	6.10708	26.0487	30.6699	22.0103	25.3651	29.9427	2.16477	0.0313206	WBGene00011517		cgt-1	Ceramide Glucosyl Transferase	chrV:15886724-15888851
T06C12.14	101.6	122.596	180.524	157.989	268.347	269.189	243.989	330.968	1.00935	0.0027957	WBGene00011521		T06C12.14		chrV:15899996-15900900
T06D8.3	23.7939	16.1311	9.10944	20.7244	92.1247	96.7781	78.0618	88.4435	2.43261	0.000238532	WBGene00011524		T06D8.3	wb|Protein T06D8.3 [Source:RefSeq peptide;Acc:NP_496399] [T06D8.3]	chrII:11222303-11226548
T06D8.10	19.4859	14.2158	6.27433	6.70353	193.517	283.142	210.198	208.32	4.41295	4.46681e-05	WBGene00011530		T06D8.10	peroxidase	chrII:11240923-11247514
T06E4.5	11.4673	2.09821	2.1581	2.25889	27.7381	22.9796	21.3506	22.7587	2.84166	0.00336914	WBGene00011533		T06E4.5		chrV:9631240-9632256
T06E4.8	1992.28	1289.63	2372.96	1970.93	3285.76	3935.86	4702.81	4447.78	1.12314	0.00217288	WBGene00011535		T06E4.8		chrV:9622179-9622934
T06E6.5	2.06242	3.9217	2.5167	2.00766	14.0451	17.1895	14.4289	22.508	2.72646	5.79323e-05	WBGene00011539		fbxa-135	F-box proteins were first characterized as components of SCF ubiquitin-ligase complexes (named after their main components, Skp-1, Cullin, and an F-box protein), in which they bind substrates for ubiquitination (and, thus, subsequent proteolysis); in SCF complexes, the F-box motif links its protein to other SCF components by binding Skp-1 protein. | This gene encodes a protein containing an F-box…	chrV:15402277-15404399
T06G6.6a	15.036	2.16314	2.23794	2.33061	257.237	230.19	268.976	444.268	6.32847	0.000118525	WBGene00011548		T06G6.6		chrI:12718362-12719795
T06G6.6b	3.83658	2.36107	2.41592	2.30049	234.054	219.283	292.722	472.045	6.76744	5.59785e-07	WBGene00011548		T06G6.6		chrI:12718309-12719795
T07A5.1	166.833	152.968	153.3	181.012	1310.11	1135.48	1099.81	1297.63	2.88744	4.98805e-08	WBGene00011554		T07A5.1		chrIII:10303410-10306145
T07C12.10	2.22998	2.23903	5.2867	3.80426	16.7723	16.2074	13.0799	11.6278	2.17137	0.000599941	WBGene00011574		T07C12.10		chrV:9959997-9960337
T07C12.13	25.9502	29.1579	23.1267	16.0623	245.692	204.833	198.307	242.821	3.26844	3.6356e-06	WBGene00011577		fipr-12	FIP (Fungus-Induced Protein) Related wb|Protein FIPR-12 [Source:RefSeq peptide;Acc:NP_001024113] [T07C12.13]	chrV:9943339-9943612
T07F10.4a	26.5959	25.3565	27.5093	26.4695	96.5563	147.624	104.898	91.3405	2.0299	1.32743e-05	WBGene00011590		bus-19	bus-19 encodes an ancient but unfamiliar transmembrane protein required for colonization by Microbacterium nematophilum and the tail-swelling response to M. nematophilum infection, as well as for cuticle integrity and traction during movement, normal alae and body shape, dauer formation, normally rapid growth, and larval viability; BUS-19 (along with Y71A12C.2) is orthologous to human TMEM41A, an…	chrV:12878516-12882105
T07F10.4b	9.16447	25.3956	9.39685	12.5199	52.4555	53.8065	45.1402	51.6974	1.97755	0.00126749	WBGene00011590		bus-19	They also show strong abnormal binding of wheat germ agglutinin, soy bean agglutinin, and concanavalin A across their surface. | nematophilum, bus-19(e2912) homozygotes show show no bacterial colonization or tail swelling; they are also unable to move normally through standard food lawns, instead skidding badly during attempted sinusoidal motion. | bus-19 encodes an ancient but unfamiliar transme…	chrV:12872053-12881484
T07G12.2	4.01474	3.30376	4.09065	4.83997	7.54178	11.3727	5.80568	9.31239	1.03557	0.00467534	WBGene00011593		T07G12.2	permease	chrIV:10530709-10532915
T07G12.3	3.33868	2.11847	2.47664	2.72633	11.2707	13.0023	8.98048	16.9587	2.21707	8.27283e-05	WBGene00011594		T07G12.3		chrIV:10533943-10536430
T07G12.5a	11.6254	3.55869	5.36252	8.4223	50.6784	50.59	47.6661	50.4675	2.92214	0.000232485	WBGene00011596		T07G12.5	permease	chrIV:10541430-10545091
T07G12.5b	5.64944	3.55646	9.58802	8.8379	51.9923	49.3746	55.4876	54.2762	3.03719	9.63145e-05	WBGene00011596		T07G12.5		chrIV:10541430-10542258
T08G3.4	14.1139	10.435	12.1885	22.7166	105.051	104.183	100.192	103.203	2.85959	2.27134e-05	WBGene00011617		T08G3.4	wb|none available [T08G3.4]	chrV:16439667-16442450
T08G3.7	19.9569	12.4666	15.8161	17.823	91.509	98.3209	88.2836	97.785	2.52827	2.80157e-06	WBGene00011619		T08G3.7	Ank repeat, BRCA1 C Terminus (BRCT) domain	chrV:16462438-16466357
T08G5.3a	14.79	8.28035	7.09775	10.7184	20.8262	22.1156	21.7511	21.8497	1.13856	0.00272444	WBGene00011624		T08G5.3	ens|Protein T08G5.3, isoform a [Source:RefSeq peptide;Acc:NP_506485] [T08G5.3a]	chrV:14026336-14027468
T09F5.1	14.8972	15.9056	12.162	13.242	64.2622	66.7388	68.8068	76.2195	2.30078	4.75636e-07	WBGene00011665		T09F5.1		chrV:15149092-15150732
T09F5.10	26.0346	41.1629	22.1913	29.6522	115.088	111.816	94.6779	99.8737	1.85774	8.9569e-05	WBGene00011669		T09F5.10		chrV:15180057-15181831
T10B9.8	2.16166	2.23209	4.51547	2.13324	6.34402	5.83267	6.99538	4.04299	1.12323	0.0118866	WBGene00011677		cyp-13A1	cyp-13A1 encodes one of ~80 C. elegans cytochrome P450s, membrane-associated, heme-containing NADPH-dependent monooxygenases that catalyze the oxidative metabolism of a variety of exogenous and endogenous compounds.	chrII:9779182-9781950
T11B7.2a	68.3452	60.4032	56.4962	56.8659	203.461	195.389	142.794	184.816	1.57641	2.0263e-05	WBGene00011707		T11B7.2		chrIV:8843427-8844504
T11B7.2c	100.686	98.8274	77.4644	88.6479	303.435	322.11	230.929	279.938	1.63272	2.02798e-05	WBGene00011707		T11B7.2		chrIV:8843621-8843770
T11G6.3	292.028	342.507	349.416	363.972	845.888	850.577	812.561	728.274	1.26621	6.5507e-06	WBGene00011718		T11G6.3	bacterial regulatory protein UHPC like	chrIV:10852681-10855312
T12D8.5	1530.2	1598.97	1298.21	1374.24	3847.55	3547.42	3632.84	4037.06	1.37978	2.58922e-06	WBGene00011733		T12D8.5		chrIII:13625970-13626531
T13F2.9	537.588	386.559	464.489	524.497	3425.38	2989.96	2848.71	3208.36	2.71312	5.75473e-07	WBGene00011748		T13F2.9		chrIV:9768057-9768984
T13F2.12	45.3387	28.839	29.8872	43.0796	182.187	140.726	128.695	152.618	2.05615	5.20981e-05	WBGene00011749		ssp-36	Sperm Specific family, class P wb|Protein SSP-36 [Source:RefSeq peptide;Acc:NP_501739] [T13F2.12]	chrIV:9765674-9766350
T13H5.3	10.853	7.66975	8.177	6.41837	20.9897	24.1235	23.7026	24.1939	1.51363	9.37807e-05	WBGene00011757		cht-2	chitinase-like repeats	chrII:8520911-8523471
T14B1.1.1	37.0002	59.5126	28.816	32.5147	194.898	65.1724	94.8219	82.7771	1.39867	0.0143175	WBGene00011763		T14B1.1		chrX:9664538-9667187
T14B1.1.2	25.8459	36.9781	32.9836	38.1771	81.6799	83.9545	101.729	81.3379	1.38978	8.61614e-05	WBGene00011763		T14B1.1		chrX:9664538-9668755
T14B1.1.3	28.5595	33.8889	32.764	39.4045	79.5216	78.8585	82.7157	94.1615	1.32216	2.25753e-05	WBGene00011763		T14B1.1		chrX:9664538-9667354
T14G10.8.1	505.98	504.076	535.028	607.889	1291.75	1309.88	1135.19	1263.37	1.21764	4.56436e-06	WBGene00011777		T14G10.8		chrIV:10146227-10147008
T14G10.8.2	542.771	506.629	609.748	533.074	1193.22	1262.63	1102.5	1258.21	1.13683	4.31301e-06	WBGene00011777		T14G10.8		chrIV:10146163-10147008
T15H9.4	5.59324	11.3066	9.46338	5.86858	40.3198	40.7642	39.4146	33.1205	2.3137	0.000116105	WBGene00011789		T15H9.4		chrII:9611873-9613403
T16A9.3	23.3009	22.2992	17.2892	27.2985	92.7077	107.119	83.716	97.454	2.092	1.04115e-05	WBGene00011793		T16A9.3	wb|Protein T16A9.3 [Source:RefSeq peptide;Acc:NP_506517] [T16A9.3]	chrV:14206243-14209012
T16A9.5.1	965.718	696.445	743.981	915.225	3879.81	4016.7	3713.45	4230.62	2.26558	1.47876e-06	WBGene00011795		T16A9.5		chrV:14213591-14215000
T16A9.5.2	1000.44	727.73	789.567	914.354	4169.85	4255.58	3710.68	4412.98	2.27768	1.16119e-06	WBGene00011795		T16A9.5		chrV:14213591-14215089
T16G1.2a	8.76668	2.48928	5.77632	2.55169	31.6643	23.8168	25.4439	25.1344	2.63754	0.00120205	WBGene00011796		T16G1.2		chrV:12929487-12932830
T16G1.2b	8.12937	7.37761	2.14002	2.25242	19.2062	16.1188	13.2614	15.9588	1.95605	0.0108175	WBGene00011796		T16G1.2		chrV:12929487-12931975
T16G12.7	51.0148	40.5392	61.3082	50.5546	120.221	123.053	131.296	140.472	1.35291	5.05914e-05	WBGene00011808		T16G12.7	Protein phosphatase 1	chrIII:10038543-10040176
T16H12.9	30.9032	41.5309	30.5471	36.1711	80.0142	77.2915	73.2732	68.2473	1.1117	7.48548e-05	WBGene00011817		T16H12.9		chrIII:10109423-10112090
T19B10.2.1	1193.49	1264.77	1162.57	1194.77	3718.2	4025.03	3528.47	4187.34	1.68014	1.55074e-07	WBGene00011831		T19B10.2		chrV:11221302-11222787
T19B10.2.2	884.008	926.443	798.862	847.312	3063.67	3279.51	2885.32	3536.81	1.88276	3.30448e-07	WBGene00011831		T19B10.2		chrV:11221302-11222834
T19B10.9	9.80023	3.506	10.6432	8.65996	14.666	20.7244	18.4256	27.5287	1.40133	0.0151067	WBGene00011836		mam-4	max protein like	chrV:11248146-11250866
T20G5.7	2582.65	2404.15	2717.73	2548.72	28040.6	24458.3	25030.9	26793	3.34614	1.82258e-09	WBGene00011869		dod-6	Downstream Of DAF-16 (regulated by DAF-16)	chrIII:10197716-10198352
T20G5.8	794.023	788.555	828.077	785.698	2413.1	2223.32	2055.88	2421.91	1.50877	2.31279e-07	WBGene00011870		T20G5.8		chrIII:10199337-10199861
T21B10.6	64.4801	60.7298	61.4301	54.5238	291.913	335.427	254.567	295.375	2.28319	3.63061e-07	WBGene00011888		cutl-15	CUTiclin-Like	chrII:8942674-8947688
T21C9.8	201.22	227.727	204.559	223.415	526.341	484.328	408.947	448.249	1.11997	1.61503e-05	WBGene00011894		ttr-23	Transthyretin-like family	chrV:10589092-10589958
T21C9.9	5.56231	11.7665	3.56211	6.4507	117.596	125.767	127.46	131.894	4.33374	1.9224e-05	WBGene00011895		T21C9.9		chrV:10590551-10592579
T22B3.2a	127.565	71.7085	82.1481	106.425	411.562	508.119	472.979	555.951	2.35636	2.79564e-05	WBGene00011910		T22B3.2	alg-3 encodes an Argonaute (AGO) protein that is a member of the AGO clade of Argonaute small RNA-binding proteins; together with its paralog, alg-4, alg-3 is required for normal brood sizes at elevated temperatures, specifically for the process of spermiogenesis in which spermatids are converted to mobile ameboid sperm; alg-3/4 is also required for accumulation of male germline-specific 26G-RNAs…	chrIV:11704365-11708237
T22B3.2b	116.71	72.7699	86.7777	107.228	431.749	518.553	507.416	540.757	2.4006	7.68068e-06	WBGene00011910		T22B3.2	alg-3 encodes an Argonaute (AGO) protein that is a member of the AGO clade of Argonaute small RNA-binding proteins; together with its paralog, alg-4, alg-3 is required for normal brood sizes at elevated temperatures, specifically for the process of spermiogenesis in which spermatids are converted to mobile ameboid sperm; alg-3/4 is also required for accumulation of male germline-specific 26G-RNAs…	chrIV:11704251-11708237
T22B3.3	207.743	151.276	227.979	189.319	1136.23	1137.27	926.241	858.022	2.3911	6.49117e-06	WBGene00011911		T22B3.3		chrIV:11703182-11703785
T22C1.8	104.358	85.8638	97.0649	107.033	307.934	344.271	301.969	368.196	1.74607	2.04653e-06	WBGene00011918		T22C1.8	tyrosine specific protein phosphatase	chrI:7955978-7958505
T22C1.9	66.4022	38.8634	61.7452	66.3921	196.579	200.756	170.013	199.945	1.74663	0.000107261	WBGene00011919		T22C1.9	wb|Protein T22C1.9 [Source:RefSeq peptide;Acc:NP_492195] [T22C1.9]	chrI:7958693-7960018
T22C8.6	42.1998	64.4652	30.3601	37.0439	150.827	134.68	120.811	129.981	1.67601	0.000422648	WBGene00011927		T22C8.6		chrII:8627625-8630118
T22H2.2	26.1022	10.9421	21.4469	18.6374	70.6507	65.7098	72.1576	65.58	1.89705	0.000423151	WBGene00011933		oac-47	O-ACyltransferase homolog	chrI:11703718-11706612
T23F1.5	8.85571	5.40909	5.45264	2.06531	10.546	9.75345	10.4838	14.833	1.22252	0.0377939	WBGene00011948		T23F1.5		chrV:15459410-15464425
T23F6.1	53.6317	51.0034	43.9007	56.2516	223.797	224.849	170.227	188.769	1.97578	4.08922e-06	WBGene00011949		T23F6.1		chrIV:12719960-12720894
T23F6.2	3.94353	2.32377	4.15699	7.58224	11.1715	15.9178	13.8143	13.9468	1.72254	0.003242	WBGene00011950		T23F6.2		chrIV:12721356-12722994
T23F6.3	62.2354	43.1919	53.5578	75.0742	321.538	291.526	273.089	312.864	2.38333	1.03697e-05	WBGene00011951		T23F6.3		chrIV:12723103-12724602
T23F11.2	532.776	395.575	360.5	495.576	2518.72	2525.77	2295.28	2698.9	2.5079	2.05388e-06	WBGene00011954		T23F11.2	wb|Protein T23F11.2 [Source:RefSeq peptide;Acc:NP_497950] [T23F11.2]	chrIII:4654307-4655468
T23G5.6	607.154	714.543	830.831	712.018	1702.1	1600.64	1712.95	1633.6	1.22316	1.37762e-05	WBGene00011964		saeg-2	Suppressor of Activated EGL-4	chrIII:9240369-9242496
T23G11.1	591.588	427.647	457.131	555.884	2991.08	2873.63	2516.71	2903.29	2.48302	1.03221e-06	WBGene00011968		T23G11.1		chrI:7701363-7702035
T24F1.7	14.8901	8.76962	6.67405	8.94542	103.316	100.953	74.2218	95.7651	3.30379	1.63661e-05	WBGene00011999		T24F1.7		chrII:11312473-11313349
T25B9.2	19.0245	27.1552	19.0117	25.8796	54.2916	54.9382	56.6903	61.2693	1.33725	8.9866e-05	WBGene00012008		T25B9.2	serine/threonine protein phosphatase	chrIV:10750512-10751708
T25B9.4	50.8554	37.4398	53.3643	43.4312	138.946	148.899	134.114	119.609	1.5582	2.39353e-05	WBGene00012010		T25B9.4	Src homology domain 2, protein tyrosine kinase (ABL subfamily)	chrIV:10755732-10757716
T25B9.5	24.5021	18.8712	23.1714	16.8057	64.6061	67.8631	55.3868	62.2443	1.59785	2.89123e-05	WBGene00012011		T25B9.5	Src homology domain 2, protein tyrosine kinase (ABL subfamily)	chrIV:10752430-10754589
T25B9.6	60.788	47.6491	45.5977	49.6189	185.941	200.438	188.153	181.359	1.90009	1.12668e-06	WBGene00012012		T25B9.6		chrIV:10758137-10760723
T26C5.2	12.4332	4.70058	3.95623	6.45928	58.0752	60.3691	56.2085	76.4779	3.3252	0.00011933	WBGene00012032		T26C5.2		chrII:9233223-9236197
T26C5.4	253.805	246.491	230.651	256.381	804.544	871.378	660.574	821.581	1.67108	1.94556e-06	WBGene00012034		T26C5.4		chrII:9248870-9250440
T26C5.5.2	37.4316	32.4333	25.7985	38.224	69.8322	64.7291	65.3908	67.2059	1.01312	0.000265545	WBGene00012035		T26C5.5		chrII:9245905-9246786
T26H5.8.4	1.97726	1.97555	1.97006	3.73115	9.92314	10.5782	8.37368	9.53327	2.04726	0.000143435	WBGene00012070		T26H5.8		chrV:15427161-15432603
T27D12.3	3.98683	5.97155	6.71055	7.63649	22.3752	17.672	20.0428	22.9015	1.80423	0.000177482	WBGene00012086		clec-144	C-type LECtin	chrII:11831076-11832575
T27E7.1	353.916	310.34	304.785	392.785	1996.35	2042.38	1887.37	1875.08	2.52497	1.46824e-07	WBGene00012087		T27E7.1		chrIV:14519759-14521000
T28B8.4	24.8862	26.3843	29.3911	30.2473	91.3645	89.2081	94.6646	85.3884	1.70461	4.03452e-07	WBGene00012115		T28B8.4		chrI:8160468-8168643
T28C6.1a	955.69	1028.26	725.402	989.884	1767.37	2409.62	2140.16	2842.63	1.29959	0.000406401	WBGene00012118		grsp-2	Glycine Rich Secreted Protein	chrIV:8816335-8818525
T28C6.1b	945.987	948.489	755.703	941.152	1698.69	2504.47	2206.71	2933.13	1.35782	0.000327716	WBGene00012118		grsp-2	Glycine Rich Secreted Protein	chrIV:8816335-8818525
T28C6.1c	96.5723	89.3835	52.7087	76.6727	187.967	209.965	220.529	264.601	1.51119	0.000465029	WBGene00012118		grsp-2	Glycine Rich Secreted Protein	chrIV:8816335-8818004
T28F4.3	34.3513	22.7981	11.773	30.5678	98.3209	110.881	103.371	94.2679	2.13955	0.000870277	WBGene00012138		T28F4.3	protein-tyrosine phosphatase	chrI:7484057-7486040
T28H10.2	157.043	142.053	153.649	152.968	355.055	354.837	295.592	283.657	1.08312	2.16501e-05	WBGene00012143		T28H10.2		chrV:12510646-12512201
VY10G11R.1	8.63127	2.38867	8.58076	3.9993	17.4041	16.4535	15.7389	18.3925	1.71809	0.00925105	WBGene00012159		VY10G11R.1	wb|Protein VY10G11R.1 [Source:RefSeq peptide;Acc:NP_741498] [VY10G11R.1]	chrIV:16469580-16470881
W01A8.3	2.25444	4.96652	2.14321	2.09058	5.29824	8.38222	7.15176	9.63932	1.48285	0.00571095	WBGene00012165		cutl-6	cuticulin	chrI:7065263-7068129
W01A8.6	125.049	114.798	122.681	113.568	432.343	435.342	331.98	513.416	1.83137	9.76909e-06	WBGene00012168		W01A8.6	carboxypeptidase b like	chrI:7070649-7074733
W01B6.2	103.213	91.7165	83.3521	93.351	601.757	565.88	529.215	616.161	2.63948	5.16989e-08	WBGene00012169		W01B6.2	serine/threonine kinase	chrIV:10073435-10075116
W01B6.4	9.77605	1.9726	8.09915	7.1797	33.2686	31.0569	29.5982	35.108	2.47576	0.00337665	WBGene00012171		W01B6.4		chrIV:10075460-10075651
W01B6.5	13.7859	8.53453	12.8601	20.4763	57.6931	61.4948	56.529	54.713	2.11708	0.000188338	WBGene00012172		W01B6.5	tyrosine-protein kinase	chrIV:10076325-10078649
W01B6.6	25.8313	16.1516	24.5439	19.876	79.8659	99.2415	79.6709	82.8336	2.0014	2.45889e-05	WBGene00012173		W01B6.6	tyrosine phosphatase	chrIV:10081094-10082610
W01B6.8	10.3144	7.19319	12.5963	33.2622	52.8311	54.9143	42.3478	46.8015	1.88279	0.00777037	WBGene00012174		W01B6.8		chrIV:10083491-10084440
W01C9.1	5.53587	21.9593	5.94875	5.1521	37.1657	32.0295	28.616	38.8331	2.11797	0.00593246	WBGene00012175		W01C9.1		chrII:8533095-8534363
W01C9.2	7.71642	3.66317	8.15185	4.98425	25.0185	24.5173	20.8221	21.7359	1.97929	0.000410485	WBGene00012176		W01C9.2		chrII:8536360-8538570
W01C9.4	49.3108	32.4502	28.7337	48.2342	166.815	173.284	160.614	154.668	2.08473	4.76639e-05	WBGene00012177		decr-1.2	2,4-dienoyl-CoA reductase	chrII:8545692-8546826
W01F3.3a	150.586	112.282	106.234	92.8923	383.762	377.218	431.077	771.541	2.04318	0.000369416	WBGene00012186		mlt-11	mlt-11 encodes one of 13 C. elegans proteins related to the mammalian Tissue Factor Pathway Inhibitors (TFPIs), serine protease inhibitors that function in blood coagulation (OMIM:152310); in C. elegans, genetic analysis indicates that mlt-11 is required for proper molting and, likely, for proper spatial and/or temporal regulation of proteolysis during the molting cycle; a mlt-11::gfp promoter fu…	chrV:20667211-20678540
W01F3.3b	138.905	106.444	113.965	93.3639	360.679	353.627	401.542	645.297	1.92869	0.000180058	WBGene00012186		mlt-11	mlt-11 encodes one of 13 C. elegans proteins related to the mammalian Tissue Factor Pathway Inhibitors (TFPIs), serine protease inhibitors that function in blood coagulation (OMIM:152310); in C. elegans, genetic analysis indicates that mlt-11 is required for proper molting and, likely, for proper spatial and/or temporal regulation of proteolysis during the molting cycle; a mlt-11::gfp promoter fu…	chrV:20667211-20678540
W01F3.3c	136.277	109.643	110.676	96.2509	347.008	336.827	412.522	763.418	1.96334	0.000543638	WBGene00012186		mlt-11	mlt-11 encodes one of 13 C. elegans proteins related to the mammalian Tissue Factor Pathway Inhibitors (TFPIs), serine protease inhibitors that function in blood coagulation (OMIM:152310); in C. elegans, genetic analysis indicates that mlt-11 is required for proper molting and, likely, for proper spatial and/or temporal regulation of proteolysis during the molting cycle; a mlt-11::gfp promoter fu…	chrV:20667234-20678540
W01F3.3d	136.99	114.484	114.23	99.0775	386.176	417.588	431.477	732.295	2.04131	0.000118035	WBGene00012186		mlt-11	mlt-11 encodes one of 13 C. elegans proteins related to the mammalian Tissue Factor Pathway Inhibitors (TFPIs), serine protease inhibitors that function in blood coagulation (OMIM:152310); in C. elegans, genetic analysis indicates that mlt-11 is required for proper molting and, likely, for proper spatial and/or temporal regulation of proteolysis during the molting cycle; a mlt-11::gfp promoter fu…	chrV:20667211-20678540
W02A2.4	21.7455	6.76463	13.521	14.8653	58.9845	61.2504	63.2169	62.0146	2.22601	0.00072752	WBGene00012189		W02A2.4		chrIV:13339724-13342333
W02A2.8a	30.0322	21.7129	23.4552	42.4877	134.972	127.915	95.6461	103.629	2.01019	0.000190839	WBGene00012191		W02A2.8		chrIV:13356192-13358597
W02B12.12a	248.006	179.409	215.598	241.056	1148.3	1148.9	1152.03	1145.97	2.38922	4.97136e-07	WBGene00012207		W02B12.12	serine/threonine kinase	chrII:11476882-11479161
W02B12.12b	235.634	196.199	226.677	233.022	1168.07	1184.9	1153.91	1197.42	2.40328	2.02768e-08	WBGene00012207		W02B12.12		chrII:11476755-11479161
W02H3.2	11.5121	9.32724	19.3756	13.3785	78.1992	85.46	61.6944	72.5468	2.51741	4.80189e-05	WBGene00012218		W02H3.2		chrX:11096158-11096935
W03C9.1	64.0095	58.8953	89.6261	60.5524	198.094	188.527	200.715	196.256	1.542	3.56683e-05	WBGene00012219		W03C9.1		chrII:11960989-11962091
W03C9.8	43.6511	41.8898	44.6667	46.4546	159.738	141.739	131.225	162.575	1.74804	5.8547e-07	WBGene00012223		W03C9.8		chrII:11948744-11949467
W03G11.2	27.7779	21.174	19.1942	20.7764	48.8094	51.9476	54.1413	48.5324	1.20701	6.18933e-05	WBGene00012224		W03G11.2		chrX:12106402-12108615
W04E12.4	50.6207	31.6688	38.6959	54.117	223.074	213.252	198.432	208.439	2.29875	1.51431e-05	WBGene00012249		W04E12.4		chrV:19743644-19745749
W04E12.5a	48.5524	37.0886	42.2338	48.6677	168.603	150.75	141.278	176.889	1.85575	4.50657e-06	WBGene00012250		W04E12.5		chrV:19746152-19748499
W04E12.5b	47.9437	24.2008	30.8271	52.7308	170.31	152.207	138.889	194.396	2.1339	0.000295233	WBGene00012250		W04E12.5		chrV:19746668-19748540
W04E12.7	235.959	202.948	214.592	199.295	499.136	461.851	434.438	423.649	1.09318	7.06437e-06	WBGene00012252		W04E12.7		chrV:19735080-19737607
W04G3.1a	63.4677	57.4596	56.3321	51.1347	321.943	256.381	209.965	483.258	2.40973	0.000101198	WBGene00012255		lpr-6	LiPocalin-Related protein	chrX:11059994-11061868
W04G3.1b.1	69.601	60.3415	61.9414	47.6661	316.495	278.279	208.555	443.495	2.33991	9.02623e-05	WBGene00012255		lpr-6	LiPocalin-Related protein	chrX:11060389-11061868
W04G3.1b.2	71.2984	62.7466	66.9107	46.0159	324.012	252.808	223.889	475.816	2.3268	0.000157993	WBGene00012255		lpr-6	LiPocalin-Related protein	chrX:11059998-11061868
W04G3.2	56.897	32.764	31.4703	15.6623	427.005	312.812	341.436	479.646	3.63477	0.000109862	WBGene00012256		lpr-5	LiPocalin-Related protein wb|Protein LPR-5 [Source:RefSeq peptide;Acc:NP_509851] [W04G3.2]	chrX:11062132-11064540
W04G3.3	53.7556	26.3439	29.6691	11.0989	411.383	203.288	256.608	326.637	3.46893	0.000538188	WBGene00012257		lpr-4	LiPocalin-Related protein	chrX:11065133-11066811
W04G3.8	109.809	83.4961	86.0837	66.0814	367.822	292.619	276.38	491.328	2.03261	0.000151277	WBGene00012261		lpr-3	W04G3.8 encodes a novel protein, conserved amongst nematodes; large-scale RNAi experiments indicate that W04G3.8 activity is required for normal growth rates, early larval development, and coordinated locomotion.	chrX:11057436-11059794
W05B2.7	27.2697	20.1026	25.2178	24.2397	187.139	174.159	193.759	198.671	2.96759	1.09673e-07	WBGene00012273		W05B2.7		chrIII:10988133-10991919
W05B10.3	3.00671	5.50008	3.49107	3.27729	26.079	24.8723	15.6401	29.6074	2.65813	7.75712e-05	WBGene00012278		W05B10.3		chrV:12661266-12661659
W05B10.4	28.3745	25.9701	24.2605	23.0594	85.1836	87.0595	74.6285	59.7199	1.58127	2.96132e-05	WBGene00012279		W05B10.4	Ras association (RalGDS/AF-6) domain	chrV:12668219-12669683
W06A7.5	1479.78	1013.47	1274.22	1348.88	5241.15	4458.55	3991.74	4979.49	1.87335	1.34681e-05	WBGene00012294		nspa-8	Nematode Specific Peptide family, group A	chrV:14826866-14827095
W06D4.2	142.794	115.82	105.076	127.505	409.75	512.08	403.746	513.459	1.90425	8.02077e-06	WBGene00012296		spe-46	defective SPErmatogenesis	chrI:9056294-9057822
W06D4.3	60.5343	38.3445	39.8695	40.4666	111.107	113.983	94.1681	130.362	1.34388	0.000316106	WBGene00012297		W06D4.3		chrI:9058889-9060454
W06F12.3	14.9468	16.9752	15.5075	29.0666	89.9083	100.674	96.2927	112.969	2.43744	4.58455e-05	WBGene00012307		W06F12.3	serine/threonine kinase	chrIII:13735071-13736542
W06G6.10	25.3956	14.8731	15.8719	19.7776	46.8427	39.0662	33.1009	46.4398	1.14209	0.0016538	WBGene00012312		W06G6.10		chrV:16646434-16647193
W06G6.12	3.41349	3.48762	2.37379	5.49909	7.71998	8.33484	8.05025	5.77358	1.0666	0.00834776	WBGene00012314		W06G6.12		chrV:16651842-16652111
W08E3.4	84.6555	75.0643	72.5702	82.0998	218.816	212.91	170.091	227.571	1.39345	1.33146e-05	WBGene00012345		W08E3.4		chrI:13337460-13338921
W08G11.1	9.94958	6.59859	2.75194	3.27955	74.8696	98.1552	68.5545	79.981	4.01333	0.000107271	WBGene00012346		W08G11.1	wb|Protein W08G11.1 [Source:RefSeq peptide;Acc:NP_507132] [W08G11.1]	chrV:16347060-16349833
W09D6.4	332.589	256.798	243.422	293.039	1660.08	1628.83	1245.76	1554.03	2.43673	2.20464e-06	WBGene00012357		W09D6.4	wb|Protein W09D6.4 [Source:RefSeq peptide;Acc:NP_499427] [W09D6.4]	chrIII:11079792-11080373
Y1A5A.1	89.8051	57.302	62.4423	85.0101	500.8	488.598	390.134	521.368	2.70783	6.60768e-06	WBGene00012379		Y1A5A.1	LIM domain containing proteins (2 domains)	chrIII:3985564-3986809
Y6E2A.4	8.82517	13.8317	6.35697	8.90761	608.239	606.685	656.591	735.809	6.15511	2.27339e-07	WBGene00012398		Y6E2A.4		chrV:15712206-15715644
Y6E2A.5	13.6151	4.8268	5.04748	7.23163	46.4589	40.6955	38.1244	39.0763	2.54937	0.000348715	WBGene00012399		Y6E2A.5		chrV:15716419-15718660
Y6E2A.8	8.15416	4.57335	7.66975	13.9065	44.0598	37.4504	35.6854	46.9372	2.36014	0.000451634	WBGene00012401		irld-57	Insulin/EGF-Receptor L Domain protein	chrV:15724849-15726702
Y6E2A.9a	22.1441	23.9422	22.6197	22.1025	70.6287	76.3353	54.4797	66.7095	1.55199	6.90799e-06	WBGene00012402		sfxn-1.3	SideroFleXiN (mitochondrial iron transporter) wb|Protein SFXN-1.3, isoform a [Source:RefSeq peptide;Acc:NP_001024281] [Y6E2A.9a]	chrV:15726863-15728353
Y6G8.2a	227.457	229.275	232.333	240.953	748.239	883.64	874.759	838.022	1.8438	6.41273e-08	WBGene00012404		Y6G8.2		chrV:17594349-17598930
Y6G8.2b	306.311	286.045	350.57	330.191	1077.43	1274.22	1148.9	1151.42	1.87109	4.35352e-07	WBGene00012404		Y6G8.2		chrV:17594420-17598930
Y6G8.2c	278.427	281.646	324.411	325.143	992.829	1192.84	1157.02	1023.31	1.85133	8.43786e-07	WBGene00012404		Y6G8.2		chrV:17594420-17598930
Y11D7A.5	13.4932	2.18131	2.2147	2.28814	345.59	315.177	250.628	500.887	6.61251	6.92015e-05	WBGene00012429		Y11D7A.5		chrIV:9244511-9245523
Y11D7A.9	29.6569	22.1836	19.2684	18.7182	153.412	181.17	123.493	174.4	2.82519	7.08315e-06	WBGene00012433		Y11D7A.9		chrIV:9254260-9256099
Y11D7A.14	11.3424	11.7942	6.00254	6.43091	19.3554	16.6342	20.2334	19.7649	1.16001	0.00490127	WBGene00012437		hum-9	Y11D7A.14 encodes a putative myosin, with an N-terminal myosin head motor domain and a C-terminal coiled-coil domain; Y11D7A.14 has no obvious function in mass RNAi assays.	chrIV:9274479-9283115
Y15E3A.4	248.9	230.713	284.629	256.094	693.563	731.805	758.82	668.776	1.48584	1.04067e-06	WBGene00012443		Y15E3A.4		chrX:15330964-15333959
Y17D7B.4.1	884.567	864.318	757.013	805.947	1919.97	1918.84	1615.23	2036.17	1.17477	1.11828e-05	WBGene00012452		Y17D7B.4		chrV:18776202-18780216
Y17D7B.4.2	818.314	842.621	706.217	754.54	1848.98	1792	1607.36	2065.46	1.22598	1.26743e-05	WBGene00012452		Y17D7B.4		chrV:18776199-18776740
Y17D7B.4.3	824.427	865.888	746.05	820.342	1883.94	1869.98	1610.5	1926.8	1.16128	4.31816e-06	WBGene00012452		Y17D7B.4		chrV:18776202-18779657
Y18D10A.21	37.1063	33.7451	18.9759	60.334	124.56	122.584	110.831	117.952	1.78035	0.00207383	WBGene00012486		Y18D10A.21		chrI:12929372-12931110
Y20C6A.1a	162.372	164.875	165.152	175.536	425.066	494.436	472.853	428.665	1.44462	3.07862e-07	WBGene00012491		Y20C6A.1	F-box proteins were first characterized as components of SCF ubiquitin-ligase complexes (named after their main components, Skp-1, Cullin, and an F-box protein), in which they bind substrates for ubiquitination (and, thus, subsequent proteolysis); in SCF complexes, the F-box motif links its protein to other SCF components by binding Skp-1 protein. | This gene encodes a protein containing an F-box…	chrV:17371544-17376737
Y20C6A.1b	146.771	152.483	161.691	157.139	409.671	454.606	447.61	415.667	1.48231	7.71608e-08	WBGene00012491		Y20C6A.1	F-box proteins were first characterized as components of SCF ubiquitin-ligase complexes (named after their main components, Skp-1, Cullin, and an F-box protein), in which they bind substrates for ubiquitination (and, thus, subsequent proteolysis); in SCF complexes, the F-box motif links its protein to other SCF components by binding Skp-1 protein. | This gene encodes a protein containing an F-box…	chrV:17371544-17376737
Y26D4A.12	7.52248	4.43614	9.99747	8.36147	67.2059	61.2115	40.3349	44.1674	2.83982	9.32162e-05	WBGene00012509		Y26D4A.12	Y26D4A.12 encodes a putative secreted TIL-domain protease inhibitor paralogous to SWM-1, ISL-1, and the products of 11 other C. elegans genes; Y26D4A.12 and its relatives are collectively similar to other TIL-domain protease inhibitors from nematodes, insects, and vertebrates; Y26D4A.12 has no obvious function in mass RNAi assays. | Y26D4A.12 and its paralogs are collectively similar to other TIL…	chrI:13082681-13082966
Y32B12A.4	5.37196	9.57838	12.7872	15.4587	21.5946	19.3756	16.2133	25.3754	1.02026	0.0295893	WBGene00012519		Y32B12A.4		chrV:16494730-16495227
Y32B12B.1a	4.96774	7.32615	2.14469	2.63783	20.7817	17.2053	20.5583	18.4562	2.34099	0.00131176	WBGene00012521		Y32B12B.1		chrV:16537001-16537771
Y32B12B.1b	9.76704	5.73607	7.66765	2.10436	18.8447	26.1555	28.2112	22.8558	2.11442	0.00566444	WBGene00012521		Y32B12B.1		chrV:16537248-16537771
Y32F6B.1	394.772	363.455	488.101	414.563	899.572	870.458	804.73	875.187	1.06188	3.25569e-05	WBGene00012531		Y32F6B.1		chrV:10480946-10484740
Y37A1B.4	2.18012	2.18815	2.23393	7.15008	5.20956	14.4394	7.37594	9.32873	1.52149	0.0274661	WBGene00012537		Y37A1B.4		chrIV:14059551-14060712
Y37A1B.7	28.296	21.2733	13.3427	2.09276	157.815	117.123	114.868	195.026	3.64711	0.00556539	WBGene00012540		Y37A1B.7		chrIV:14042593-14043780
Y37D8A.5	286.553	219.83	230.45	269.156	1472.38	1488.28	1319.37	1565.91	2.54457	3.13638e-07	WBGene00012547		Y37D8A.5		chrIII:12854053-12855598
Y37D8A.16	216.43	221.153	168.374	187.996	562.5	593.501	422.99	522.453	1.40143	6.10488e-05	WBGene00012554		Y37D8A.16	wb|Protein Y37D8A.16 [Source:RefSeq peptide;Acc:NP_499683] [Y37D8A.16]	chrIII:12915165-12918675
Y37H2A.10a	6.36615	2.27729	4.14544	2.24331	7.4742	10.0051	8.58429	11.2951	1.43725	0.00991915	WBGene00012570		Y37H2A.10		chrV:18138995-18140687
Y37H2B.1	2.20919	6.6069	2.85558	2.28983	8.76842	10.4753	6.00254	10.5367	1.48191	0.0118127	WBGene00012572		Y37H2B.1		chrV:18227037-18231455
Y38E10A.4	143.173	123.683	124.2	144.792	519.533	497.026	478.832	542.898	1.92992	2.06431e-07	WBGene00012582		clec-8	C-type LECtin	chrII:12575691-12577722
Y38E10A.7	1233.62	1207.56	1148.3	1262.84	3093.19	2859.25	2796.24	2984.68	1.27366	1.0748e-07	WBGene00012585		lips-15	LIPaSe related	chrII:12605968-12607027
Y38E10A.11	9.3552	28.6046	16.562	19.7194	48.2221	46.9074	41.0541	44.4025	1.39002	0.00640414	WBGene00012589		nspe-4	Nematode Specific Peptide family, group E wb|Protein NSPE-4 [Source:RefSeq peptide;Acc:NP_496694] [Y38E10A.11]	chrII:12613502-12614019
Y38E10A.17	371.396	295.884	306.947	359.421	1793.04	2059.27	1879.43	2000.47	2.54031	1.59488e-07	WBGene00012595		Y38E10A.17	wb|Protein Y38E10A.17 [Source:RefSeq peptide;Acc:NP_496700] [Y38E10A.17]	chrII:12632586-12634787
Y38F1A.1	187.744	141.696	151.255	189.707	729.193	752.395	671.735	786.236	2.14208	1.77508e-06	WBGene00012605		Y38F1A.1		chrII:12952482-12954786
Y38F1A.7	9.7238	12.1809	2.21759	9.90065	102.982	94.8002	88.7768	110.714	3.79282	0.000564333	WBGene00012609		Y38F1A.7		chrII:12996921-12997804
Y38H6C.15	38.2448	33.7714	25.4963	39.8695	143.865	142.779	114.657	127.009	1.95796	2.16235e-05	WBGene00012627		Y38H6C.15	wb|Protein Y38H6C.15 [Source:RefSeq peptide;Acc:NP_507958] [Y38H6C.15]	chrV:20534764-20536224
Y38H8A.1	47.6715	38.3082	34.2924	35.1737	66.2419	60.4149	103.033	88.7662	1.01363	0.00289452	WBGene00012635		Y38H8A.1		chrIV:13483546-13485510
Y38H8A.2a	30.4551	27.6876	20.8874	20.1427	68.1949	74.6607	202.893	78.9194	1.96106	0.00257263	WBGene00012636		Y38H8A.2	Zinc finger, C3HC4 type (RING finger)	chrIV:13474432-13476217
Y38H8A.2b	37.9476	20.36	25.5163	22.2306	74.0847	71.4606	73.7021	75.0141	1.51537	0.000267783	WBGene00012636		Y38H8A.2		chrIV:13475954-13476217
Y38H8A.3	134.144	102.075	116.3	139.211	790.07	862.279	676.325	870.573	2.70532	9.05399e-07	WBGene00012637		Y38H8A.3	serine/threonine kinase	chrIV:13472506-13473979
Y38H8A.4	44.1066	26.6292	38.1618	41.4112	159.793	164.821	168.274	147.447	2.11492	1.53937e-05	WBGene00012638		Y38H8A.4	serine/threonine kinase	chrIV:13470562-13472263
Y38H8A.5	7.459	5.70651	6.69606	9.12023	15.6873	25.8796	16.4227	16.2188	1.34463	0.000933417	WBGene00012639		fezf-1	The Y38H8A.5 gene encodes a homolog of the human gene ZNF195 (or p57KIP2), which when mutated leads to Beckwith-Wiedemann syndrome (OMIM:130650).	chrIV:13466139-13469402
Y39A1A.2	23.1097	10.9196	15.8485	17.8327	69.6547	71.4119	46.2404	66.3393	1.93528	0.000359774	WBGene00012642		Y39A1A.2		chrIII:10601905-10603549
Y39A1A.9	12.8679	2.37688	7.61096	9.91099	18.5895	23.9341	18.1758	35.1665	1.7364	0.0243923	WBGene00012648		Y39A1A.9		chrIII:10630078-10633501
Y39A1A.18	10.5584	4.88711	9.86096	10.7622	50.311	52.539	52.2346	70.9786	2.70136	9.83758e-05	WBGene00012656		Y39A1A.18		chrIII:10692191-10694391
Y39B6A.18	40.6529	26.9727	28.3336	33.0102	156.797	157.118	143.322	155.221	2.26544	3.0945e-06	WBGene00012679		Y39B6A.18	wb|Protein Y39B6A.18 [Source:RefSeq peptide;Acc:NP_741679] [Y39B6A.18]	chrV:19068621-19074086
Y39B6A.30	44.0685	28.7893	27.0496	38.2688	157.701	174.016	152.039	165.398	2.25936	1.2197e-05	WBGene00012689		Y39B6A.30		chrV:19014637-19020062
Y39B6A.31	8.09187	6.07129	9.11528	13.4556	36.6902	37.1261	23.5963	32.8333	1.86309	0.000585722	WBGene00012690		Y39B6A.31	wb|none available [Y39B6A.31]	chrV:19008635-19013833
Y39E4A.1	77.5821	54.62	57.3254	69.2743	305.584	284.004	261.454	308.842	2.17549	2.99345e-06	WBGene00012711		Y39E4A.1		chrIII:12951429-12952342
Y39E4B.11	31.8359	23.2374	31.6275	38.814	120.7	138.633	103.581	123.521	1.97027	2.99175e-05	WBGene00012720		Y39E4B.11		chrIII:13204982-13207394
Y39E4B.13	6.73903	8.5331	8.81628	12.7161	37.0439	43.0173	26.0295	39.3913	1.99638	0.000192526	WBGene00012721		Y39E4B.13		chrIII:13091112-13093659
Y39G8B.7	2.35803	2.4877	81.0266	2.5031	3319.01	3383.25	3254.39	3529.97	9.16448	0.000347441	WBGene00012727		Y39G8B.7	wb|Protein Y39G8B.7 [Source:RefSeq peptide;Acc:NP_496930] [Y39G8B.7]	chrII:13994411-13995045
Y39G8B.9	10.2304	8.29012	11.624	6.89689	61.029	46.1593	46.1799	58.703	2.53334	1.42276e-05	WBGene00012728		Y39G8B.9	wb|Protein Y39G8B.9 [Source:RefSeq peptide;Acc:NP_001022432] [Y39G8B.9]	chrII:13981352-13981786
Y39G8B.10	2.23494	2.17728	2.12862	2.21905	22.9435	13.8775	8.84223	19.9823	2.81428	9.66289e-05	WBGene00012729		Y39G8B.10		chrII:13982050-13983011
Y39G8C.2	18.6661	13.0107	13.6496	17.8474	83.0092	90.4036	80.8138	91.1419	2.46692	2.09171e-06	WBGene00012731		Y39G8C.2	protein kinase	chrII:14095452-14097390
Y41C4A.1	2.25771	2.30916	9.32873	4.4089	31.6405	29.9684	18.3444	25.7308	2.75686	0.00173627	WBGene00012749		Y41C4A.1		chrIII:11647769-11649893
Y41C4A.7	33.988	22.6141	11.482	25.5004	114.037	117.11	107.618	115.78	2.38256	0.000374548	WBGene00012754		Y41C4A.7		chrIII:11698869-11700087
Y41C4A.18	120.207	88.6079	70.9714	98.9541	574.529	532.044	414.097	504.442	2.43435	1.30585e-05	WBGene00012761		Y41C4A.18		chrIII:11730707-11731305
Y42A5A.2a	116.265	95.4529	103.399	110.345	456.472	544.22	439.028	411.212	2.1171	1.0248e-06	WBGene00012777		lact-8	beta-LACTamase domain containing	chrV:11091014-11093614
Y42A5A.2c.1	101.649	117.221	99.2977	115.44	449.452	575.241	434.792	456.896	2.13868	1.25835e-06	WBGene00012777		lact-8	beta-LACTamase domain containing	chrV:11091014-11093582
Y42A5A.2c.2	108.243	95.5175	108.213	105.618	460.534	512.98	423.043	406.642	2.10648	2.99036e-07	WBGene00012777		lact-8	beta-LACTamase domain containing	chrV:11091014-11093038
Y42A5A.3	439.872	428.946	382.114	454.906	1502.53	1508.17	1058.25	1352.21	1.65686	1.54747e-05	WBGene00012778		Y42A5A.3		chrV:11095499-11096098
Y43C5A.1.1	1759.11	1388.27	1164.82	1446.29	7350.02	6814.81	6148.31	7039.25	2.26036	2.75352e-06	WBGene00012781		nspd-7	Nematode Specific Peptide family, group D	chrIV:10268882-10269228
Y43C5A.1.2	1737.9	1372.19	1082.4	1429.83	7161.87	6456.61	6251.32	7135.44	2.28159	4.8817e-06	WBGene00012781		nspd-7	Nematode Specific Peptide family, group D	chrIV:10268662-10269228
Y43C5A.4	87.3032	67.6781	69.4337	74.2533	239.665	246.176	198.242	229.537	1.6154	5.63101e-06	WBGene00012784		Y43C5A.4		chrIV:10278023-10279470
Y43C5B.2	9.58357	5.10142	10.2638	15.9323	57.5011	64.6767	48.3838	65.0275	2.62882	0.000301047	WBGene00012785		Y43C5B.2	Src homology domain 2, tyrosine-protein kinase	chrIV:10351431-10352282
Y43C5B.3	156.985	152.463	163.032	165.561	575.515	543.51	520.373	551.802	1.77982	8.97202e-09	WBGene00012786		Y43C5B.3	Mitochondrial carrier proteins (2 domains)	chrIV:10353168-10355091
Y43D4A.5a	8.51157	2.66754	2.57089	2.47171	29.7402	36.5685	47.4911	74.9738	3.67801	0.000398548	WBGene00012791		Y43D4A.5		chrIV:16775847-16785057
Y43D4A.5b	7.15008	2.23442	4.05341	5.07053	31.8221	40.4666	52.3974	66.097	3.43236	0.000181188	WBGene00012791		Y43D4A.5		chrIV:16775847-16785057
Y43D4A.5c	2.08545	3.76143	4.5214	3.71621	34.7117	36.9448	52.0774	81.6411	3.83405	4.91905e-05	WBGene00012791		Y43D4A.5		chrIV:16775847-16785057
Y43D4A.5d	2.6815	2.64402	2.48704	2.63871	19.8241	23.7439	27.3343	33.5978	3.29539	9.40563e-07	WBGene00012791		Y43D4A.5		chrIV:16775847-16785057
Y43F8A.2	129.486	104.797	108.103	128.834	699.8	740.903	650.689	825.613	2.63134	3.28057e-07	WBGene00012809		Y43F8A.2		chrV:19371568-19376583
Y43F8B.3a	6.6285	6.06748	8.57633	3.14571	20.984	19.1518	22.033	23.643	1.89801	0.000935373	WBGene00012814		Y43F8B.3	Kunitz/Bovine pancreatic trypsin inhibitor domain	chrV:19503112-19519950
Y43F8B.3b	11.1922	4.1472	9.27882	8.89649	18.8764	24.2605	20.4404	16.87	1.34126	0.00707785	WBGene00012814		Y43F8B.3		chrV:19503112-19520006
Y43F8B.3c	6.65353	4.61681	5.98081	10.925	21.2349	25.7872	22.7119	20.2079	1.74206	0.000672921	WBGene00012814		Y43F8B.3		chrV:19503112-19519950
Y43F8B.3d	2.49489	10.0958	8.14594	7.35371	17.1881	18.7801	20.7244	17.6455	1.57243	0.0134648	WBGene00012814		Y43F8B.3		chrV:19503112-19518652
Y43F8B.14	56.0447	43.6068	35.6698	42.2723	103.938	104.491	99.778	108.839	1.25007	9.6885e-05	WBGene00012824		Y43F8B.14		chrV:19452183-19455969
Y43F8C.5	261.709	214.422	205.568	264.124	1249.75	1314.94	1123.02	1408.27	2.4341	7.99699e-07	WBGene00012827		Y43F8C.5		chrV:19631369-19632658
Y43F8C.9	283.838	254.598	234.441	298.922	1434.58	1409.86	1247.59	1461.34	2.37701	2.52951e-07	WBGene00012831		Y43F8C.9		chrV:19646092-19647340
Y43F8C.20	6703.38	4660.34	4667.24	5885.99	9143.09	12675.2	10458.3	13436.4	1.06152	0.00112106	WBGene00012840		grsp-1	Glycine Rich Secreted Protein	chrV:19610160-19612144
Y44A6D.5	112.392	94.8002	83.8951	93.2105	379.72	410.502	343.105	451.008	2.04435	2.7456e-06	WBGene00012855		Y44A6D.5	Aminotransferase class IV	chrV:20801193-20803000
Y45F3A.8	2.44565	2.4001	2.32528	2.40038	16.2133	23.9646	12.4122	14.0532	2.75362	1.09867e-05	WBGene00012863		Y45F3A.8		chrIII:10589882-10592801
Y45F10A.7a	211.379	224.849	209.213	250.076	447.262	477.838	441.337	437.819	1.01343	4.69494e-06	WBGene00012869		Y45F10A.7		chrIV:13492571-13497141
Y45F10A.7b	234.826	218.459	206.534	240.37	459.729	490.148	447.196	447.366	1.03644	2.15446e-06	WBGene00012869		Y45F10A.7		chrIV:13494683-13497141
Y45F10A.7d	189.459	197.055	194.475	227.274	446.736	446.59	388.933	402.914	1.06097	9.93696e-06	WBGene00012869		Y45F10A.7		chrIV:13495173-13497141
Y45F10B.3	191.585	142.61	148.319	160.966	868.157	724.448	613.364	836.451	2.23759	5.28559e-06	WBGene00012871		Y45F10B.3	wb|Protein Y45F10B.3 [Source:RefSeq peptide;Acc:NP_502622] [Y45F10B.3]	chrIV:13593651-13593878
Y45F10B.8	7.56248	2.0628	8.1425	11.4173	24.5326	26.4029	17.6926	23.8632	1.88974	0.014662	WBGene00012872		Y45F10B.8	Zinc finger, C3HC4 type (RING finger)	chrIV:13577333-13578274
Y45F10B.9	25.6512	3.98253	7.20668	7.76025	27.3897	25.5795	18.7705	23.5632	1.44031	0.0463506	WBGene00012873		Y45F10B.9	Zinc finger, C3HC4 type (RING finger)	chrIV:13596972-13597913
Y45F10B.13a	696.332	626.307	651.104	674.724	1455.27	1677.65	1488.74	1538.82	1.21688	6.05566e-07	WBGene00012875		Y45F10B.13		chrIV:13549654-13561652
Y45F10B.13b	731.114	661.855	703.901	686.078	1620.94	1767.79	1572.29	1575.64	1.23123	2.90586e-07	WBGene00012875		Y45F10B.13		chrIV:13549654-13561652
Y45F10B.13c	730.954	708.006	708.006	692.624	1613.61	1750.78	1604.29	1598.25	1.20877	4.09017e-08	WBGene00012875		Y45F10B.13		chrIV:13549591-13557505
Y46G5A.10	229.437	177.202	227.802	239.345	1276.79	1200.83	1221.11	1370.87	2.54429	3.73383e-07	WBGene00012901		cnp-2	CalciNeurin binding Protein	chrII:12760797-12767230
Y46G5A.14	214.266	207.957	183.449	193.167	632.178	583.773	523.399	652.095	1.57945	1.81302e-06	WBGene00012905		Y46G5A.14		chrII:12774706-12775547
Y46G5A.22a	54.2108	36.0046	36.382	49.4058	231.547	241.824	216.177	263.468	2.45704	5.33753e-06	WBGene00012912		Y46G5A.22		chrII:12816842-12818581
Y46G5A.22b	52.8885	38.3331	42.5366	49.6047	182.329	195.276	176.869	202.995	2.05579	1.94153e-06	WBGene00012912		Y46G5A.22		chrII:12816839-12818581
Y46G5A.29	39.7683	31.1497	34.5576	39.0662	135.617	109.878	124.811	229.4	1.99875	0.00019315	WBGene00012917		Y46G5A.29		chrII:12856195-12862035
Y47D3A.11	75.8989	55.1506	54.8582	52.1663	136.245	164.514	162.157	161.623	1.40397	5.59876e-05	WBGene00012925		wht-8	WHiTe (Drosophila) related ABC transporter wb|Protein WHT-8 [Source:RefSeq peptide;Acc:NP_499442] [Y47D3A.11]	chrIII:11218797-11222666
Y47D3A.13	288.133	233.508	216.264	265.139	1457.19	1418.26	1156.43	1396.38	2.43916	9.07733e-07	WBGene00012926		Y47D3A.13		chrIII:11223446-11224103
Y47D3A.31	26.3099	23.6776	17.8626	24.6228	136.082	160.005	111.576	116.204	2.50223	6.38281e-06	WBGene00012937		Y47D3A.31		chrIII:11156511-11157228
Y47D3B.1	16.2925	15.8051	12.6195	14.9935	35.6413	38.5167	29.1381	40.9451	1.26776	8.23038e-05	WBGene00012939		Y47D3B.1		chrIII:11382281-11388626
Y47H9C.2	106.234	94.1901	86.1614	105.002	179.125	226.331	166.866	220.385	1.01042	0.000240915	WBGene00012948		dhhc-2	DHHC-types zinc finger protein	chrI:11836460-11849247
Y47H10A.3	11.0148	13.6496	23.3823	18.2228	52.6343	39.1522	48.0762	37.5563	1.465	0.00146731	WBGene00012959		Y47H10A.3		chrI:12088120-12089983
Y48A6B.8	29.1833	33.0426	29.483	33.6124	140.647	162.789	145.909	157.225	2.27559	6.72003e-08	WBGene00012969		Y48A6B.8		chrIII:11027250-11029437
Y48B6A.5	37.7585	20.4487	28.8656	41.1009	166.271	157.006	173.065	173.773	2.43581	4.10564e-05	WBGene00012979		Y48B6A.5		chrII:14172837-14175174
Y49A10A.1	2.31648	2.36716	2.32242	2.25033	7.81996	3.63824	13.8255	6.49095	1.61931	0.00652899	WBGene00013028		Y49A10A.1		chrX:10358476-10360550
Y49E10.9	7.18708	4.9682	2.08408	2.08152	18.0663	23.9683	13.9514	22.1077	2.43798	0.00237704	WBGene00013032		wht-9	WHiTe (Drosophila) related ABC transporter	chrIII:12391090-12395354
Y49E10.10.1	100.763	71.9745	59.452	97.0263	344.018	392.097	394.328	472.853	2.30793	2.888e-05	WBGene00013033		Y49E10.10		chrIII:12395535-12398983
Y49E10.10.2	104.121	64.7861	65.307	108.745	324.596	406.102	414.505	427.582	2.23245	5.98778e-05	WBGene00013033		Y49E10.10		chrIII:12396020-12398983
Y50E8A.1	126.939	114.303	102.163	106.356	294.695	307.575	199.562	268.199	1.23588	0.000218581	WBGene00013046		Y50E8A.1	wb|Protein Y50E8A.1 [Source:RefSeq peptide;Acc:NP_506635] [Y50E8A.1]	chrV:14726907-14727240
Y50E8A.2	852.016	638.761	591.326	720.991	2954.36	2517.59	2357.28	2711.18	1.91964	7.41674e-06	WBGene00013047		Y50E8A.2		chrV:14728441-14728854
Y50E8A.9a	5.60758	4.83675	3.63164	20.2051	50.7093	58.1274	51.0443	64.668	3.06382	0.00147764	WBGene00013052		scrm-7	SCRaMblase (phospholipid scramblase)	chrV:14778334-14779714
Y50E8A.10	69.947	61.0867	78.2334	72.0225	157.551	140.415	139.955	128.06	1.01042	4.38074e-05	WBGene00013053		Y50E8A.10		chrV:14780055-14781078
Y50E8A.12a	31.4054	31.398	27.6628	32.6092	99.8918	93.0624	87.9345	89.2727	1.58957	3.43304e-07	WBGene00013055		Y50E8A.12	Y50E8A.12 encodes a protein with a THAP or THAP-like domain that is required for normal levels of fat storage; other proteins with THAP or THAP-like domains include LIN-15A, LIN-15B, LIN-36, and HIM-17 (which all interact with LIN-35/Rb), as well as CDC-14B, CTB-1, GON-14, and ~100 other proteins such as Drosophila P element transposase and human nuclear proapoptotic factor THAP1.	chrV:14782652-14784001
Y50E8A.12b	31.2429	37.4927	29.9093	33.6003	80.1057	79.9906	70.2398	86.6083	1.26233	1.11394e-05	WBGene00013055		Y50E8A.12	Y50E8A.12 encodes a protein with a THAP or THAP-like domain that is required for normal levels of fat storage; other proteins with THAP or THAP-like domains include LIN-15A, LIN-15B, LIN-36, and HIM-17 (which all interact with LIN-35/Rb), as well as CDC-14B, CTB-1, GON-14, and ~100 other proteins such as Drosophila P element transposase and human nuclear proapoptotic factor THAP1.	chrV:14782658-14782858
Y50E8A.12c	11.0278	10.7682	5.88331	14.9549	72.4385	88.9888	76.1467	81.3225	2.97489	4.91324e-05	WBGene00013055		Y50E8A.12		chrV:14783613-14784001
Y51A2A.3	2.14351	2.15349	2.23333	2.30485	6.64416	5.94262	6.08154	4.59189	1.38405	2.22541e-05	WBGene00013059		Y51A2A.3		chrV:18289558-18289838
Y51A2A.4b	6.0067	5.38455	4.02747	7.22689	26.0732	22.5574	19.3958	28.268	2.10504	6.2464e-05	WBGene00013060		Y51A2A.4		chrV:18291199-18291348
Y51A2B.4	9.14243	5.88777	3.15746	8.35013	44.4448	48.471	43.1919	42.3798	2.86003	0.000181822	WBGene00013068		Y51A2B.4		chrV:18386252-18389146
Y51A2B.5	45.0561	40.2996	39.6184	53.0097	291.653	248.343	219.173	239.322	2.4901	1.28195e-06	WBGene00013069		Y51A2B.5		chrV:18389280-18391277
Y51A2B.6	28.1466	33.0258	15.578	27.1043	48.0704	55.2183	51.3984	49.4618	1.02594	0.00525646	WBGene00013070		Y51A2B.6		chrV:18392007-18394303
Y51A2D.11.1	482.167	489.229	503.917	516.704	1990.04	1674.21	1649.98	2094.99	1.8877	7.62116e-07	WBGene00013079		ttr-26	Transthyretin-like family	chrV:18558758-18560305
Y51A2D.11.2	465.299	509.022	514.798	494.9	2072.87	1768.98	1686.85	1975.46	1.91544	2.60796e-07	WBGene00013079		ttr-26	Transthyretin-like family	chrV:18558735-18560306
Y51B9A.3	45.9339	48.6959	58.614	52.591	162.761	146.321	139.869	163.123	1.57505	2.9373e-06	WBGene00013085		mpz-6	Multiple PDZ domain protein	chrII:9405539-9407114
Y51B9A.5	115.616	75.1135	109.643	106.051	388.36	358.582	334.549	339.412	1.82272	1.83941e-05	WBGene00013087		Y51B9A.5		chrII:9404150-9404745
Y51B9A.7	5.08174	2.72863	2.06797	2.16986	14.9727	13.1684	12.5798	16.4963	2.34027	0.000286326	WBGene00013089		Y51B9A.7	wb|Protein Y51B9A.7 [Source:RefSeq peptide;Acc:NP_496004] [Y51B9A.7]	chrII:9400053-9400570
Y51B9A.8	2.25143	2.21604	2.13049	2.07692	732.295	628.902	736.006	807.033	8.38214	4.75695e-11	WBGene00013090		Y51B9A.8	wb|Protein Y51B9A.8 [Source:RefSeq peptide;Acc:NP_496003] [Y51B9A.8]	chrII:9398866-9399828
Y51H4A.8	47.729	47.5481	28.571	39.3831	95.4529	88.9405	82.329	80.8431	1.11694	0.000868933	WBGene00013104		Y51H4A.8		chrIV:16575098-16578546
Y51H4A.13	105.536	81.0837	82.0118	84.5303	211.436	276.066	246.593	236.893	1.46123	1.84163e-05	WBGene00013107		Y51H4A.13		chrIV:16641683-16646339
Y51H4A.22	21.2937	13.2177	17.5208	17.7249	55.0665	46.8015	41.8509	46.3001	1.45906	0.000111887	WBGene00013116		Y51H4A.22		chrIV:16720715-16722736
Y52B11A.1	2.20041	2.19945	2.22203	7.72906	12.8897	20.6933	11.4101	12.2601	2.20257	0.00421522	WBGene00013121		spe-38	spe-38 is predicted to encode a novel four-pass transmembrane protein without strong homology to known proteins except C. briggsae SPE-38; spe-38 is required in both male and hermaphrodite sperm for fertilization of oocytes, probably for sperm entry, ; spe-38 is enriched in spermatids and sperm and is localized to the sperm pseudopod membrane consistent with a role in sperm-egg interaction and/or…	chrI:10964458-10966371
Y52B11B.1	7.98367	2.32259	6.64937	3.11103	148.319	162.372	105.915	198.307	5.08267	3.5816e-05	WBGene00013130		Y52B11B.1		chrI:11123761-11124122
Y53C10A.10	55.9948	46.8737	53.4683	62.523	298.876	169.004	181.609	180.311	1.88963	0.00010297	WBGene00013138		Y53C10A.10		chrI:12020758-12028313
Y53F4A.2	126.359	186.988	166.432	182.354	439.414	422.518	374.836	443.121	1.3566	7.19614e-05	WBGene00013148		Y53F4A.2		chrII:14876147-14877164
Y53F4B.17	41.2888	28.8588	35.682	34.213	93.472	93.0012	84.5757	103.153	1.42606	2.29242e-05	WBGene00013163		Y53F4B.17		chrII:15058227-15062057
Y53F4B.19	49.8285	35.239	30.9133	43.8515	155.651	169.97	120.184	105.558	1.7849	0.000199928	WBGene00013165		Y53F4B.19		chrII:15077273-15079475
Y53F4B.23	95.5503	90.2366	81.8426	90.1961	224.13	213.381	230.156	153.869	1.18348	0.00016583	WBGene00013169		Y53F4B.23		chrII:15124517-15126350
Y53F4B.27a	7.65501	10.8786	2.66148	3.28104	88.0332	119.148	87.2007	108.243	4.2637	0.000138593	WBGene00013173		Y53F4B.27		chrII:15145948-15151917
Y53F4B.27b	11.1072	2.3571	2.29329	2.40202	87.7727	116.391	102.685	108.04	4.89599	0.000132727	WBGene00013173		Y53F4B.27		chrII:15146948-15151917
Y53H1C.3	15.7134	8.44786	7.64631	13.1908	63.1251	75.9096	55.8267	60.3131	2.55873	7.39063e-05	WBGene00013186		Y53H1C.3		chrI:11417844-11421273
Y54E2A.5	26.4459	17.0771	42.7782	21.4599	56.1235	63.8925	51.1419	76.4201	1.26977	0.00628647	WBGene00013190		Y54E2A.5		chrII:14755979-14757811
Y54E2A.7	71.3208	53.5309	50.514	52.1157	215.273	236.143	182.916	208.765	1.89837	9.14784e-06	WBGene00013192		Y54E2A.7		chrII:14771872-14772989
Y54E2A.9	186.043	273.324	543.655	423.714	1445.35	1605.92	1177.65	1679	2.1535	0.000991305	WBGene00013194		Y54E2A.9		chrII:14785176-14786003
Y54E5A.8a	329.417	356.85	308.363	317.368	714.129	693.138	600.415	696.937	1.04257	7.30091e-06	WBGene00013203		Y54E5A.8	wb|Protein Y54E5A.8, isoform a [Source:RefSeq peptide;Acc:NP_493556] [Y54E5A.8a]	chrI:14716612-14719029
Y54E5A.8b	338.326	350.213	334.086	316.145	766.186	727.075	662.126	725.923	1.10482	8.34111e-07	WBGene00013203		Y54E5A.8		chrI:14716614-14719029
Y56A3A.6.1	251.908	186.957	207.842	209.53	416.055	480.418	614.104	469.817	1.20335	0.000184402	WBGene00013227		Y56A3A.6		chrIII:11871255-11878803
Y56A3A.6.2	243.909	208.741	214.737	225.575	412.598	444.634	615.345	504.285	1.13219	0.000158734	WBGene00013227		Y56A3A.6		chrIII:11871255-11878849
Y57A10A.23	526.816	463.881	412.904	425.337	3025.5	3038.18	2634.62	3331.84	2.71914	2.22323e-07	WBGene00013263		Y57A10A.23	wb|Protein Y57A10A.23 [Source:RefSeq peptide;Acc:NP_496599] [Y57A10A.23]	chrII:12240388-12242090
Y57A10B.7	31.2096	14.7041	18.1782	22.3752	95.0123	95.927	81.0837	79.0574	2.07251	0.000141592	WBGene00013279		Y57A10B.7		chrII:12392700-12393743
Y57G11A.2	251.188	168.65	208.777	246.879	1108.55	1258.62	1066.5	1278.33	2.4417	3.2609e-06	WBGene00013290		Y57G11A.2		chrIV:14517023-14519536
Y57G11A.4.1	271.182	258.149	268.108	265.981	670.892	695.804	572.291	651.442	1.28089	9.36991e-07	WBGene00013292		Y57G11A.4		chrIV:14482334-14486440
Y57G11A.4.2	275.559	282.531	291.709	277.671	625.395	731.941	568.104	689.757	1.20752	6.34647e-06	WBGene00013292		Y57G11A.4		chrIV:14482467-14486440
Y57G11A.5	2.06367	2.0987	2.0826	2.29139	6.24774	15.2405	8.24777	2.18064	1.59315	0.0348331	WBGene00013293		Y57G11A.5	RNA recognition motif. (aka RRM, RBD, or RNP domain)	chrIV:14511884-14512505
Y57G11B.3	12.2494	7.07623	2.18369	11.2927	27.0519	27.0316	24.309	25.6706	1.9345	0.0151005	WBGene00013296		Y57G11B.3	Ubiquitin carboxyl-terminal hydrolases family 2	chrIV:14573547-14574339
Y57G11B.7	161.547	132.958	134.855	149.806	551.842	582.963	460.406	570.882	1.90158	1.55939e-06	WBGene00013299		irld-18	Insulin/EGF-Receptor L Domain protein	chrIV:14579234-14581038
Y57G11C.5a	66.8631	39.1605	45.8722	52.6985	116.571	124.56	111.426	101.835	1.17552	0.000522738	WBGene00013303		Y57G11C.5		chrIV:14761826-14765433
Y57G11C.5b	58.2114	38.4376	36.4755	50.8619	86.5785	97.7567	100.821	87.7167	1.04311	0.000872323	WBGene00013303		Y57G11C.5		chrIV:14761826-14765271
Y57G11C.6	37.6217	24.7233	29.2239	38.1282	140.308	141.309	140.341	149.806	2.16294	7.77476e-06	WBGene00013304		Y57G11C.6	protein-tyrosine phosphatase	chrIV:14758419-14760896
Y57G11C.14	47.4059	43.4637	49.8769	53.5892	119.74	142.555	116.9	120.668	1.36257	5.70396e-06	WBGene00013310		Y57G11C.14		chrIV:14799345-14801064
Y57G11C.18	4.94914	4.68023	7.96668	2.15129	8.34086	9.24526	8.60558	10.1322	1.02053	0.041896	WBGene00013313		Y57G11C.18		chrIV:14840310-14843289
Y57G11C.21	5.61358	5.18343	7.91088	12.4439	18.5943	16.6474	15.8263	14.0915	1.14775	0.00862675	WBGene00013316		Y57G11C.21		chrIV:14846385-14847095
Y57G11C.39	3.86899	3.52362	2.09518	2.21442	4.31711	10.0159	6.70353	4.55239	1.0957	0.0232044	WBGene00013328		Y57G11C.39		chrIV:14637751-14641229
Y57G11C.42b	54.1836	51.1347	42.0622	58.2407	197.645	211.297	207.842	238.994	2.06391	2.05216e-06	WBGene00013331		Y57G11C.42		chrIV:14734346-14745550
Y59A8B.19a	2.55258	3.30469	2.45835	4.15942	574.623	804.73	604.243	868.657	7.84748	4.32478e-08	WBGene00013351		Y59A8B.19		chrV:18007230-18007816
Y59A8B.19b	35.3694	35.4647	36.6486	41.6024	484.049	645.714	462.251	749.924	3.94747	5.15992e-07	WBGene00013351		Y59A8B.19		chrV:18007230-18009041
Y59A8B.20	66.4682	41.939	46.7027	61.3284	261.848	277.123	182.71	304.886	2.24594	5.94548e-05	WBGene00013352		lon-8	lon-8 encodes a secreted protein, conserved among nematodes, that inhibits body elongation during larval and early adult growth, probably by limiting cell size rather than nuclear ploidy or cell number; LON-8 is also required for normal ray morphology in the male tail, but not for superficially normal male mating, suggesting a role in cuticle retraction; LON-8 is strongly expressed in the hypoder…	chrV:17995345-18001370
Y60A3A.23	2.24058	2.2707	2.1803	2.13103	32.7775	34.072	24.693	32.8018	3.80595	3.8022e-08	WBGene00013367		Y60A3A.23		chrV:20007788-20009203
Y62E10A.3	9.26919	5.57868	7.4742	10.3364	43.0173	37.2187	33.5749	42.4052	2.28908	3.89363e-05	WBGene00013374		Y62E10A.3		chrIV:13359505-13360285
Y62E10A.19	54.4226	47.2069	49.5473	51.5679	165.977	216.223	140.758	178.082	1.77463	1.21846e-05	WBGene00013385		Y62E10A.19		chrIV:13403771-13408271
Y66A7A.7	276.029	286.003	271.001	252.882	678.569	611.175	494.657	595.654	1.12434	3.31347e-05	WBGene00013426		Y66A7A.7		chrIII:11628386-11631014
Y66D12A.3	29.9016	28.816	27.7381	31.0355	136.608	151.941	127.95	147.779	2.26185	4.15546e-08	WBGene00013429		Y66D12A.3		chrIII:11589880-11592837
Y66D12A.11	68.9473	51.3666	44.3162	59.0849	189.989	216.177	199.454	210.272	1.8843	1.16296e-05	WBGene00013437		Y66D12A.11		chrIII:11563530-11565560
Y67A6A.1	80.9628	47.4269	43.3134	63.4381	293.93	256.75	216.43	248.56	2.14698	7.51096e-05	WBGene00013449		Y67A6A.1		chrI:9829759-9830578
Y67A10A.8	31.511	28.3551	26.0117	31.3841	60.334	63.3696	63.2092	82.2853	1.19222	6.40539e-05	WBGene00013457		paqr-3	Progestin and AdipoQ Receptor family	chrIV:14379952-14383681
Y69E1A.1.1	1138.57	783.413	840.815	1010.46	4462.91	4477.62	4020.29	4794.15	2.24734	2.84312e-06	WBGene00013473		Y69E1A.1		chrIV:10947232-10948896
Y69E1A.1.2	1091.6	786.916	872.004	1013.47	4517.37	4455.3	4066.44	4786.99	2.25286	1.26097e-06	WBGene00013473		Y69E1A.1		chrIV:10947232-10948880
Y69E1A.2	1071.82	841.794	923.476	1043.61	3009.97	3202.56	2836.14	3031.4	1.64364	1.57213e-06	WBGene00013474		Y69E1A.2		chrIV:10949817-10951133
Y69E1A.3	23.6698	19.5117	18.8675	26.9564	48.3205	45.882	38.9032	45.5522	1.01601	0.000331044	WBGene00013475		Y69E1A.3	Eukaryotic protein kinase domain	chrIV:10952359-10954686
Y69E1A.5	1085.03	1059.82	1088.39	1148.53	2623.37	2809.46	2298.38	2243.56	1.18114	6.61354e-06	WBGene00013477		Y69E1A.5	Phosphatidylethanolamine-binding protein	chrIV:10956860-10957685
Y69E1A.8	17.3894	14.921	14.4394	22.4378	87.757	88.5036	84.3053	96.5723	2.38875	4.00672e-06	WBGene00013478		Y69E1A.8		chrIV:10966590-10968170
Y69H2.10a	87.6547	86.3569	120.855	106.475	223.188	310.032	269.046	298.976	1.45912	9.07151e-05	WBGene00013485		Y69H2.10		chrV:18670315-18676119
Y69H2.14	59150.4	60075.2	64157	63790	126780	125661	133564	128263	1.05753	9.63188e-08	WBGene00013489		Y69H2.14		chrV:18638484-18639588
Y70C5C.5	10.9073	2.2596	7.00563	6.3492	34.405	35.8955	37.269	42.4354	2.69975	0.00142298	WBGene00013495		clec-236	C-type LECtin	chrV:16718418-16721993
Y70D2A.1	6.61866	9.29467	6.64781	12.2173	42.7213	43.165	42.7472	44.2111	2.36152	3.25338e-05	WBGene00013496		Y70D2A.1	7 transmembrane receptor (rhodopsin family)	chrX:14918836-14923888
Y73F4A.2	352.861	335.291	421.493	391.486	1175.4	1242.72	1021.75	1016.36	1.56996	5.32882e-06	WBGene00013515		Y73F4A.2		chrIV:9042387-9043347
Y73F4A.3	90.9062	92.9307	92.4433	87.9127	347.912	281.958	279.442	319.742	1.74905	5.21183e-07	WBGene00013516		Y73F4A.3		chrIV:9039572-9040493
Y73F8A.12	122.446	88.4242	72.8649	107.701	442.656	422.236	333.124	443.875	2.08637	3.53721e-05	WBGene00013521		Y73F8A.12	wb|Protein Y73F8A.12 [Source:RefSeq peptide;Acc:NP_502847] [Y73F8A.12]	chrIV:15311184-15311676
Y73F8A.14	89.2277	64.3788	64.8582	74.0115	371.596	331.755	254.431	360.679	2.17011	1.2413e-05	WBGene00013523		Y73F8A.14	wb|Protein Y73F8A.14 [Source:RefSeq peptide;Acc:NP_502849] [Y73F8A.14]	chrIV:15318572-15319036
[truncated: 2,425 more rows]

## Sheet: daf-2 vs N2 downregulated genes
TargetName	N2 1.1	N2 1.2	N2 1.3	N2 1.4	daf-2 mutant 1.1	daf-2 mutant 1.2	daf-2 mutant 1.3	daf-2 mutant 1.4	correct log2 Ratio	PValue	RefSeqAccession		GeneSymbol	Description	GenomicCoordinates	Cytoband
[truncated: 2,627 more rows]

[truncated: 5 more sheets: eat-2 vs N2 upregulated genes, eat-2 vs N2 downregulated genes, Venn diagram, KEGG pathways, GO terms]
