# Supplementary material for: Identification of key pathways and metabolic fingerprints of longevity in C. elegans
Source: Exp Gerontol. 2018 Nov;113:128–40. doi: 10.1016/j.exger.2018.10.003 (PMC6224709; doi:10.1016/j.exger.2018.10.003)
Supplement: Supplemental Table S2 — Metabolite profiles of daf-2 mutant, eat-2 mutant and N2 worms. [file mmc2.xlsx]

## Sheet: Polar metabolites(all)
	IsolabMidas	N2	N2.1	N2.2	N2.3	N2.4	N2.5	N2.6	Daf.2	Daf.2.1	Daf.2.2	Daf.2.3	Daf.2.4	Eat.2	Eat.2.1	Eat.2.2	Eat.2.3	Eat.2.4	vip.score	pval	holm	FDR
Alpha-Ketoglutarate	Alpha-Ketoglutarate	11.8278	10.9365	13.9645	19.8765	9.46003	15.4525	11.872	8.92026	12.1108	13.1168	10.8489	10.8629	10.8801	19.0832	13.4574	14.337	15.5509	0.453937	0.79642	1	0.838337
Oxaloacetate	Oxaloacetate	0.0276091	0.0497441	0.0310643	0.063209	0.0411811	0.0625815	0.034137	0.0502065	0.017261	0.0250028	0.0232014	0.0305179	0.0159658	0.0377328	0.026335	0.0242072	0.0482243	1.00229	0.0548368	1	0.115446
Phenylalanine	Phenylalanine	590.422	680.05	865.021	732.066	620.501	588.557	752.448	233.998	215.91	266.237	143.235	280.847	878.639	748.132	773.702	856.3	699.511	0.771147	0.107084	1	0.178473
Tryptophan	Tryptophan	125.719	130.991	178.461	174.513	126.367	128.786	156.766	65.7367	64.9266	80.2154	46.1382	82.9505	164.976	142.829	158.799	157.669	125.934	0.924121	0.0464896	1	0.111926
Leucine	Leucine	77.4133	87.7229	89.512	100.996	84.8262	96.8386	90.7141	56.4778	57.6896	63.0909	61.2447	54.6358	67.7047	74.4928	60.4334	69.1169	61.7301	1.76878	8.95e-06	0.000716189	0.000685171
Isoleucine	Isoleucine	43.8661	51.8985	49.656	51.5962	53.0544	50.7826	51.6093	40.0297	39.8231	43.307	38.1717	39.9793	42.2031	42.7584	40.3726	46.7647	41.9276	1.69744	5.1e-05	0.00392589	0.00101971
Methionine	Methionine	50.5743	51.7459	45.5674	46.7946	55.2242	36.0002	60.8205	25.2169	20.8666	22.791	13.09	25.9289	55.5094	30.1851	41.6257	51.8355	41.2085	1.18569	0.00713438	0.435197	0.0285375
Valine	Valine	293.768	349.92	450.031	344.176	355.125	259.469	390.33	252.953	227.385	269.345	128.233	313.946	335.805	246.538	294.734	352.147	300.074	1.06288	0.0272766	1	0.0752457
Xylulose-5P	Xylulose-5P	15.3916	28.7499	61.7857	23.2944	13.757	45.6946	29.7053	14.2113	27.767	31.6099	32.2781	21.4939	24.4278	21.9134	23.378	17.9884	29.0643	0.58046	0.348504	1	0.459859
Proline	Proline	77.1097	84.0445	113.89	96.4971	87.1494	68.8418	88.4199	44.9692	44.1391	48.4095	23.6549	55.9983	77.838	62.42	67.8328	90.5314	75.5955	1.28519	0.00334266	0.230644	0.0209816
Glucose	Glucose	14.0229	17.7885	16.9945	17.786	15.4161	15.6872	15.6697	14.8173	15.8425	15.0681	10.7273	14.5668	18.3518	18.9243	16.9515	23.3439	18.0939	0.435601	0.695201	1	0.751569
Gluconate	Gluconate	200.102	245.675	349.259	254.841	226.089	247.51	272.849	158.722	180.601	197.66	97.3658	182.25	280.008	249.894	252.288	290.961	275.124	0.730795	0.153249	1	0.235768
Dihydroxyacetone-P	Dihydroxyacetone-P	4.77652	6.42393	7.62333	6.28015	1.94717	7.68389	6.08864	6.76853	7.09578	9.13963	8.18121	7.19147	6.40134	7.47393	6.80575	6.07315	8.44151	0.957398	0.0953987	1	0.169598
Succinate	Succinate	151.832	106.92	151.181	177.909	154.304	128.832	187.838	91.2369	85.2134	113.656	70.507	102.844	225.041	222.217	201.918	205.221	219.831	0.348516	0.915635	1	0.939112
Threonine	Threonine	73.4505	85.4678	81.5896	91.0108	88.6235	84.8142	80.1521	73.0664	81.2915	82.3964	69.1842	79.6867	70.51	65.8383	59.0007	77.8369	67.3388	1.28065	0.00438196	0.289209	0.0209816
Fumarate	Fumarate	14.5969	15.7047	16.9948	19.314	15.2659	17.0328	16.5051	16.0594	12.807	14.2718	11.7055	12.6489	14.8134	16.579	15.2443	16.9399	17.8459	0.884224	0.0856883	1	0.15942
Malate	Malate	556.516	639.299	668.762	734.134	573.264	653.641	641.275	632.306	490.852	564.208	442.428	483.036	559.119	610.688	575.877	643.802	724.183	0.863207	0.0814182	1	0.158865
Aspartate	Aspartate	88.0598	93.9879	89.4826	116.786	98.5021	93.2503	109.603	50.6625	50.4734	60.6148	54.8424	57.35	74.832	79.9517	82.4892	78.7284	83.5234	1.55755	0.000106951	0.00812831	0.00171122
Glutamate	Glutamate	232.541	250.216	279.158	293.773	260.118	257.08	273.825	196.609	198.976	221.998	178.026	192.863	314.054	357.921	295.149	341.903	377.152	0.36876	0.889593	1	0.924252
Glutamine	Glutamine	223.425	232.123	221.132	271.104	244.364	253.242	244.33	188.512	186.975	185.174	181.668	176.343	180.961	177.246	158	185.764	179.051	1.82278	2.57e-05	0.00200412	0.000685171
Cis-Aconitate	Cis-Aconitate	23.6504	31.2649	31.6455	29.9675	21.1762	24.6606	24.9749	16.2405	19.2113	17.9651	13.175	18.9831	30.4152	34.1895	30.0627	35.6249	36.4126	0.391758	0.642145	1	0.723544
Asparagine	Asparagine	29.0294	30.8938	27.9948	35.9209	38.1318	31.1395	32.8296	33.105	26.3076	30.4523	29.7566	28.2733	26.1566	25.8314	22.5234	26.1612	24.0184	1.24634	0.0124555	0.69751	0.0398577
Ribose-5P/Ribulose-5P	Ribose-5P/Ribulose-5P	19.1326	20.5458	34.6811	25.2641	13.9412	30.8908	28.8871	25.4475	19.7332	32.6213	23.6712	23.7599	18.8919	17.9987	23.0543	18.7977	23.961	0.373951	0.538892	1	0.653202
Glycerol-3P	Glycerol-3P	366.045	363.924	556.7	497.018	305.343	450.643	518.014	277.94	277.874	371.878	241.369	320.315	421.62	354.922	377.749	378.744	341.627	1.15552	0.0316544	1	0.0844118
Glyceraldehyde-3P	Glyceraldehyde-3P	4.77652	6.42393	7.62333	6.28015	1.94717	7.68389	6.08864	6.76853	7.09578	9.13963	8.18121	7.19147	6.40134	7.47393	6.80575	6.07315	8.44151	0.957398	0.0953987	1	0.169598
Serine	Serine	74.564	71.0973	92.9177	77.9676	76.8316	67.9016	82.2202	157.207	147.943	180.656	141.434	165.954	100.895	95.4017	97.8982	86.4943	91.7047	1.36025	0.0017142	0.123423	0.0152373
2- or 3-Phosphoglyceric acid	2- or 3-Phosphoglyceric acid	51.0492	60.2699	63.3589	70.3628	26.2691	63.4293	54.2735	66.5249	64.2873	73.8684	55.4032	71.424	67.3904	60.112	58.1423	73.1341	73.4359	1.01413	0.102547	1	0.174548
Fructose-6P or Fructose-1P	Fructose-6P or Fructose-1P	13.0599	14.6359	12.7549	16.8341	14.1906	13.2207	16.7942	14.6303	13.5468	13.647	11.3685	12.072	12.2978	11.5882	12.4214	12.7076	14.2668	1.07236	0.0510113	1	0.113358
Glutathione	Glutathione	92.0588	91.9994	99.9277	105.294	87.0978	100.954	99.8858	73.4228	84.9759	82.6599	66.6236	87.5144	92.7255	98.2537	87.6912	90.5919	96.3046	1.08973	0.0164951	0.90723	0.0507541
2-Dehydrogluconate-6P	2-Dehydrogluconate-6P	0.0999845	0.0932558	0.240762	0.178546	0.141394	0.239085	0.155069	0.0867365	0.161938	0.148709	0.0936163	0.152994	0.359149	0.285956	0.193856	0.220936	0.235185	0.540229	0.406859	1	0.516647
Sedoheptulose-7P	Sedoheptulose-7P	27.472	25.5808	31.3388	38.1553	28.33	26.7554	38.6883	24.5901	27.542	26.1997	21.7312	22.8438	20.4594	16.2948	18.3258	18.6993	20.1509	1.46254	0.00305121	0.213585	0.0209816
Phosphoenolpyruvate	Phosphoenolpyruvate	204.308	234.17	327.851	273.237	173.859	293.559	259.178	286.109	300.61	382.373	285.211	334.746	229.373	218.119	196.697	180.99	215.419	0.373313	0.71573	1	0.763445
Gluconate-6P	Gluconate-6P	6.00179	7.121	6.16325	7.69679	5.15708	5.06843	7.4814	3.53456	3.10033	3.46039	3.23754	3.67578	5.50778	4.91084	5.98939	4.72849	6.3713	1.306	0.00376516	0.252266	0.0209816
Glucose-6P	Glucose-6P	28.0881	29.2288	30.0478	37.5188	28.875	28.4503	31.201	27.467	21.9641	24.4313	18.9343	23.0039	25.2896	27.213	25.8665	27.3994	28.9156	1.34686	0.0043982	0.289209	0.0209816
Coenzyme A	Coenzyme A	0.0998438	0.232398	0.147937	0.252406	0.18199	0.0797509	0.18894	0.0721286	0.147504	0.170933	0.048012	0.175992	0.475518	0.433316	0.339858	0.419591	0.299175	0.779364	0.128394	1	0.20543
Succinyl AMP	Succinyl AMP	0.42646	0.545832	0.319096	0.486066	0.571826	0.486453	0.518222	0.709432	0.389384	0.45307	0.542967	0.423205	0.51677	0.527494	0.498659	0.49459	0.646965	0.459382	0.36924	1	0.476439
1,3 or 2,3-Diphosphoglyceric acid	1,3 or 2,3-Diphosphoglyceric acid	14.1206	14.9885	20.9835	18.8205	12.2146	20.0249	15.8467	13.8512	14.8793	19.3029	12.1162	15.891	12.0213	13.2708	11.808	10.8443	13.1555	0.982319	0.0660008	1	0.135386
Citrate/Isocitrate	Citrate/Isocitrate	892.239	959.256	1012.12	1200.99	849.789	957.478	986.105	823.233	735.524	800.149	650.453	765.755	854.237	998.952	860.409	1035.77	1012.1	0.994254	0.0489676	1	0.111926
Fructose-1,6-diphosphate	Fructose-1,6-diphosphate	2.141	3.52496	2.98886	2.55371	2.20571	2.51719	1.98235	2.49459	1.11969	1.78016	1.21847	1.58772	3.28564	3.55508	2.88456	2.837	2.86159	0.368817	0.574914	1	0.674587
Oxiglutathione	Oxiglutathione	4.30403	5.16726	4.28399	5.67476	5.61647	4.64101	4.42386	1.68022	1.83781	1.83954	1.07523	1.98758	7.32603	5.01017	5.92998	8.73049	4.64871	0.512444	0.350642	1	0.459859
Ribose-1,5-diphosphate	Ribose-1,5-diphosphate	0.113201	0.1133	0.198174	0.0880936	0.124851	0.154327	0.0750037	0.0415848	0.0570279	0.0422356	0.0131494	0.0544466	0.0817283	0.101252	0.0977679	0.176762	0.107437	0.982958	0.0481883	1	0.111926
Pyruvate	Pyruvate	11.4669	11.4202	14.5622	14.8859	14.4503	14.0575	13.9761	15.441	20.1758	19.767	17.103	18.9107	10.442	9.81137	11.2303	17.614	14.8756	0.706046	0.1641	1	0.247698
Lactate	Lactate	33.0257	53.3866	48.8196	39.5542	54.5983	41.8053	47.244	34.8405	36.7517	35.1773	25.0651	42.0295	63.1638	35.6038	52.1634	107.243	70.4168	0.385766	0.576836	1	0.674587
Alanine	Alanine	670.455	729.833	708.694	812.321	759.719	794.647	648.603	591.43	622.478	603.37	451.502	629.781	619.55	603.166	466.405	735.423	608.196	1.39226	0.00114497	0.0835831	0.0114497
Glycine	Glycine	12.9211	12.2986	11.5949	14.8846	23.7857	13.1429	13.6966	9.89317	10.5375	10.7506	7.74992	11.4078	13.8627	13.9688	12.0889	15.5995	12.4197	0.833986	0.144094	1	0.22603
Adenine	Adenine	350.779	381.645	419.079	420.621	526.55	327.897	417.889	223.651	217.881	241.18	133.049	238.14	373.959	261.782	342.069	411.288	305.929	1.32413	0.00234086	0.166201	0.0187269
Adenosine	Adenosine	2.08767	2.91244	2.65769	2.55362	3.0082	2.64241	2.76244	2.15131	2.95113	2.47388	1.92045	2.63892	5.88369	4.51769	5.55098	6.68178	4.35594	0.928202	0.0480186	1	0.111926
Xanthine	Xanthine	780.345	792.376	842.113	963.857	806.268	1129.77	767.452	671.553	701.544	796.804	776.246	688.449	738.725	810.803	582.353	761.444	692.004	1.21657	0.0268476	1	0.0752457
Hypoxanthine	Hypoxanthine	27.2899	28.3052	31.4513	40.2286	29.1084	43.0849	27.5608	22.146	22.8081	28.2581	29.244	23.6172	28.7656	36.615	22.6176	33.4502	27.8522	0.876102	0.120619	1	0.19693
Uracil	Uracil	55.68	44.9794	56.0333	70.0746	61.3389	68.8445	67.9048	51.8487	31.2727	58.7467	39.5768	47.9857	145.321	117.11	122.518	129.238	124.359	0.806349	0.100288	1	0.174414
Uridine	Uridine	63.2979	51.0889	60.5538	76.6547	57.9425	71.9503	63.5155	35.1912	31.6027	45.0633	39.2893	40.4331	66.0742	67.9541	54.3765	57.2741	49.3758	1.14539	0.0107761	0.625014	0.0372017
FAICAR	FAICAR	0.0133959	0.086902	0.0910503	0.064328	0.0304503	0.0219672	0.0232096	0.01	0.096416	0.0259139	0.01	0.0206938	0.0845363	0.0832896	0.0668467	0.123279	0.05167	0.380793	0.581831	1	0.674587
Inosine	Inosine	8.00615	7.46446	9.56666	9.47628	9.63976	9.81134	7.60575	3.46089	3.4442	3.79859	2.61897	3.71324	13.0192	12.6272	7.89758	14.7279	7.23312	0.520924	0.333147	1	0.451725
Guanine	Guanine	6.71813	6.66854	7.94502	9.02079	7.37016	8.8957	5.46537	8.34659	10.4078	14.6404	17.5265	13.608	2.12952	2.09997	1.94224	2.91999	2.45494	0.311786	0.934545	1	0.946375
Cytidine	Cytidine	0.149528	0.156934	0.130134	0.209616	0.14073	0.166068	0.144854	0.056531	0.0682877	0.0689935	0.0623952	0.0718123	0.203392	0.156432	0.164693	0.157124	0.138261	0.893755	0.0526313	1	0.113797
Guanosine	Guanosine	7.63849	6.61503	7.22905	8.48072	7.23246	7.3341	8.32474	4.52749	4.80097	4.9554	4.1429	4.81139	17.2704	16.0562	14.9042	17.8846	16.0768	0.699833	0.167252	1	0.247781
Xanthosine	Xanthosine	0.275122	0.285272	0.346366	0.337444	0.318875	0.313882	0.263738	0.0938123	0.115269	0.143543	0.122099	0.139806	0.241218	0.240474	0.193001	0.252713	0.16912	1.61768	2.18e-05	0.00171864	0.000685171
Ribose	Ribose	0.713725	0.920361	0.832948	0.893327	0.865158	1.42735	0.750311	0.680546	0.870371	1.17459	0.639422	0.717687	0.9215	0.764842	1.08067	1.05168	0.780331	0.279065	0.672223	1	0.736683
Thymidine	Thymidine	0.554521	0.626768	0.319936	1.11807	0.80522	0.394202	0.359037	0.275379	0.496377	1.11912	0.20714	0.836774	1.04525	0.731228	1.04678	1.58231	1.02441	0.767429	0.182951	1	0.261359
FAD	FAD	0.550296	0.63626	0.684559	0.907046	0.81485	0.779371	0.977508	0.417218	0.463118	0.691132	0.491423	0.696636	1.12282	1.19789	1.17535	1.46093	1.37359	0.593843	0.315514	1	0.442827
NADH	NADH	0.189752	0.333824	0.463007	0.410241	0.313445	0.472305	0.481416	0.564044	0.582279	0.767698	0.588477	0.836105	0.642255	0.597206	0.460888	0.399754	0.431823	1.32858	0.00363247	0.247008	0.0209816
TMP	TMP	1.11182	1.34452	1.456	1.3673	1.43712	1.38556	1.32922	1.95818	1.73159	2.04771	1.84295	2.40806	1.98533	2.02571	2.41387	3.2965	2.27894	1.56683	0.000146504	0.0109878	0.00195339
dAMP	dAMP	0.0183592	0.107423	0.01	0.0896249	0.0494532	0.0597248	0.0710619	0.10582	0.100636	0.0795272	0.127798	0.133887	0.551739	0.411224	0.398431	0.855891	0.469431	1.1683	0.0100413	0.599471	0.0365137
AMP	AMP	482.006	618.977	709.87	658.029	646.126	597.24	696.237	720.713	749.902	739.444	590.351	934.277	1187.15	1186.78	1380.62	1871.12	1325.01	1.22024	0.00668953	0.414751	0.0281664
TDP	TDP	0.534713	0.576697	0.534467	0.773085	0.42453	0.883152	0.618247	0.339453	0.581429	0.61115	0.456566	0.789169	0.493052	0.441861	0.565453	0.693962	0.490151	0.556581	0.324029	1	0.446937
NAD+	NAD+	1.14549	1.27472	1.07042	1.41924	1.24123	1.30792	1.17064	1.38978	1.66465	1.81889	1.46191	1.99222	1.60236	1.48066	1.36136	1.16869	1.38393	1.26586	0.0044586	0.289209	0.0209816
UMP	UMP	235.238	295.574	348.22	322.986	317.635	326.583	335.132	323.607	331.385	348.684	310.466	391.233	521.91	561.637	585.682	817.313	622.654	1.15465	0.0111605	0.63615	0.0372017
ADP	ADP	316.786	365.572	468.896	445.794	365.612	425.933	439.55	292.757	340.79	372.453	245.051	466.616	479.735	437.044	528.293	736.039	535.117	0.510313	0.440676	1	0.550844
IMP	IMP	1.69416	1.90301	2.4549	2.37996	2.12082	2.08675	2.80271	0.948971	1.14708	1.35116	0.827146	1.34675	3.38356	4.11299	3.18326	4.40801	3.4995	0.414056	0.65676	1	0.729733
UDP	UDP	48.7715	49.7146	61.5481	72.9048	37.9376	63.0698	63.6018	26.2938	38.877	48.5308	35.0673	48.937	73.1447	50.2708	70.9824	109.712	68.2557	0.354264	0.981068	1	0.981068
CMP	CMP	9.08052	10.6277	15.0249	12.8318	9.7931	10.7322	14.9331	5.92176	6.47877	7.40118	5.59256	7.09117	16.8349	19.2218	18.8844	29.183	21.3662	0.468499	0.502471	1	0.618425
TTP	TTP	0.436545	0.427244	0.267293	0.730454	0.429076	0.56818	0.546785	0.336935	0.417094	0.586006	0.434453	0.708733	0.182146	0.191083	0.01	0.170034	0.131456	0.888807	0.0747705	1	0.149541
ATP	ATP	99.679	101.045	120.265	151.489	125.361	126.679	116.662	77.1392	103.795	134.763	115.806	145.287	94.5085	76.4879	95.4158	124.307	93.1406	0.718333	0.176287	1	0.256417
GMP	GMP	46.0625	58.5101	68.7448	63.9878	51.5652	53.5414	68.3945	53.5195	56.3523	58.6919	49.2116	55.0344	101.176	113.007	107.523	145.362	120.984	0.97371	0.038864	1	0.100294
UTP	UTP	15.5221	12.9272	15.9687	24.7207	11.7853	22.3776	15.4681	6.63537	9.05651	11.34	9.76641	13.8752	12.1458	8.41245	9.72874	13.6064	9.46371	1.38488	0.00999118	0.599471	0.0365137
CDP	CDP	3.695	4.0874	5.7038	5.60592	4.11807	4.38101	5.47985	1.22979	1.95455	2.09815	1.616	2.1997	4.39108	4.25263	4.51013	7.3972	4.74115	0.817233	0.0853884	1	0.15942
GDP	GDP	31.4511	33.0367	46.0433	43.7277	31.0538	35.5664	43.4079	16.7057	22.4736	28.9873	20.7211	30.0941	44.022	38.8335	44.1782	64.8414	39.8416	0.410111	0.610236	1	0.697413
NADP+	NADP+	0.523376	0.603387	0.792496	0.882323	0.686219	0.700791	0.938914	0.59052	0.673455	0.9344	0.87798	0.961087	1.11086	0.932967	1.41291	1.10448	1.18042	1.07582	0.0203687	1	0.0603517
CTP	CTP	1.20405	1.17381	1.19916	1.83962	1.47165	1.22509	1.43199	0.315901	0.603688	0.77402	0.582477	0.844571	0.820753	0.820058	0.970595	1.31575	0.935503	1.48958	0.000464886	0.0344016	0.00531298
GTP	GTP	6.72647	6.78246	7.56597	9.04917	7.29132	7.00389	7.77089	3.13908	5.24264	7.42983	6.2131	7.30019	5.54078	5.15699	5.14138	7.43636	4.96736	1.19456	0.00582026	0.366677	0.0258678

## Sheet: Fatty acids and amino acids
Fatty acid measurements
													% of total FA
	N2 1.1	N2 1.2	N2 1.3	N2 1.4	daf-2 1.1	daf-2 1.2	daf-2 1.3	eat-2 1.1	eat-2 1.2	eat-2 1.3	eat-2 1.4			N2 1.1	N2 1.2	N2 1.3	N2 1.4	daf-2 1.1	daf-2 1.2	daf-2 1.3	eat-2 1.1	eat-2 1.2	eat-2 1.3	eat-2 1.4
C14:0	12.6194	13.3371	14.8064	16.9656	28.9007	28.1288	29.8312	7.10485	8.59874	8.76947	8.09589		C14:0	0.0295171	0.0283209	0.0318401	0.0331494	0.0500891	0.0460794	0.0474692	0.021995	0.0226011	0.0214294	0.02203
C15:0	44.5294	48.016	53.8282	54.3769	81.7896	78.7515	80.575	25.4748	29.6639	31.2119	28.4438		C15:0	0.104156	0.10196	0.115754	0.106248	0.141753	0.129007	0.128216	0.0788642	0.0779692	0.0762704	0.0773993
C16:0	28.9959	28.8508	30.9078	33.7218	25.0779	28.7136	31.7761	17.0564	20.5427	21.9341	19.1882		C16:0	0.0678222	0.0612637	0.0664648	0.0658896	0.0434635	0.0470375	0.0505641	0.0528029	0.0539949	0.053599	0.0522137
C17:0	37.1879	40.8878	43.8302	45.2186	44.9029	44.4257	46.0202	31.9188	37.9293	40.0126	37.5854		C17:0	0.0869836	0.0868239	0.0942536	0.0883534	0.0778232	0.0727764	0.0732302	0.0988134	0.099694	0.0977762	0.102275
C18:0	35.0796	37.4532	36.5498	41.4887	25.3163	26.7157	29.2955	27.2425	31.352	34.202	29.2221		C18:0	0.0820523	0.0795306	0.0785975	0.0810655	0.0438768	0.0437645	0.0466168	0.0843368	0.0824063	0.0835773	0.0795172
C19:0	3.52535	4.19867	4.19179	4.21183	2.73749	2.9685	2.85764	3.73189	4.2512	4.57376	4.14224		C19:0	0.0082459	0.00891575	0.00901413	0.00822957	0.00474446	0.00486288	0.00454725	0.0115531	0.011174	0.0111766	0.0112716
C20:0	4.09168	4.34485	4.2675	4.29044	2.48899	2.43738	2.51321	3.05702	3.71504	3.89564	3.47471		C20:0	0.00957056	0.00922616	0.00917693	0.00838316	0.00431378	0.00399281	0.00399918	0.00946385	0.00976469	0.00951953	0.00945514
C21:0	2.08298	2.4691	1.59095	1.88087	1.52872	1.11307	1.33169	1.54503	2.18045	2.01109	1.9986		C21:0	0.00487216	0.00524306	0.00342122	0.00367507	0.00264949	0.00182338	0.00211907	0.00478306	0.00573114	0.00491438	0.00543845
C22:0	3.85183	4.16487	4.06253	4.09409	2.42216	2.50835	2.23665	3.25956	3.60787	4.02253	3.61599		C22:0	0.00900955	0.00884396	0.00873616	0.00799952	0.00419795	0.00410907	0.00355909	0.0100909	0.009483	0.00982961	0.00983959
C23:0	0.657623	0.715149	0.656451	0.69029	0.370095	0.412653	0.389398	0.620353	0.73004	0.718404	0.671807		C23:0	0.0015382	0.0015186	0.00141165	0.00134877	0.000641428	0.00067599	0.000619634	0.00192047	0.00191885	0.00175552	0.00182807
C14:1	1.33915	1.26552	1.58616	1.75148	6.19056	7.454	7.29449	0.943363	1.29115	1.05895	0.918883		C14:1	0.00313232	0.0026873	0.00341093	0.00342225	0.0107291	0.0122108	0.0116074	0.00292044	0.00339367	0.0025877	0.0025004
C15:1	1.52776	1.57209	1.92303	1.89435	2.74552	2.26259	2.3403	1.54719	1.91915	1.88117	1.96849		C15:1	0.00357346	0.00333829	0.00413533	0.0037014	0.00475837	0.00370648	0.00372404	0.00478975	0.00504433	0.0045969	0.00535651
C16:1	10.3662	10.7078	11.1093	12.4616	51.0471	65.432	64.7489	6.75689	7.95309	8.21063	7.31368		C16:1	0.0242468	0.0227378	0.0238897	0.0243489	0.088472	0.107188	0.103032	0.0209178	0.0209041	0.0200638	0.0199015
C17:1	38.5575	42.3595	46.0357	47.9149	36.0564	35.9703	34.5744	27.9034	32.9955	35.967	31.5984		C17:1	0.0901872	0.089949	0.0989964	0.0936218	0.062491	0.058925	0.0550169	0.0863826	0.086726	0.0878903	0.0859833
C18:1	71.228	77.9787	80.6167	86.075	143.58	167.72	170.59	47.4238	57.5217	58.7732	52.9045		C18:1	0.166604	0.165585	0.17336	0.168184	0.248844	0.274751	0.271453	0.146813	0.151191	0.14362	0.14396
C19:1	17.0923	19.3973	20.8751	21.0639	12.9985	12.9299	12.2627	15.115	17.0675	18.1251	16.3881		C19:1	0.0399793	0.0411896	0.0448903	0.0411572	0.0225282	0.0211812	0.0195132	0.0467925	0.0448605	0.0442911	0.0445942
C20:1	4.70722	5.30503	5.57944	5.80072	4.3655	5.06271	5.24711	5.12456	5.80827	6.45123	5.18673		C20:1	0.0110103	0.0112651	0.0119982	0.0113341	0.00756604	0.00829352	0.00834952	0.0158645	0.0152666	0.0157645	0.0141138
C21:1	0.561421	0.686318	0.768793	0.741233	0.267163	0.321575	0.381717	0.833856	0.860033	1.06335	0.851663		C21:1	0.00131318	0.00145738	0.00165323	0.00144831	0.000463032	0.00052679	0.000607412	0.00258143	0.00226053	0.00259843	0.00231748
C22:1	4.20242	3.81688	4.0896	3.93848	1.63523	1.76339	1.78539	3.14198	3.99322	3.88292	3.46837		C22:1	0.00982959	0.00810503	0.00879437	0.00769547	0.00283409	0.00288871	0.00284101	0.00972685	0.0104959	0.00948843	0.00943789
C18:3	7.00117	8.72865	6.49186	9.20112	7.35039	7.20486	7.56987	6.92904	7.98532	8.81767	8.02565		C18:3	0.0163759	0.018535	0.0139603	0.0179782	0.0127393	0.0118027	0.0120456	0.0214507	0.0209888	0.0215472	0.0218388
C18:2	50.7127	56.6349	51.7706	58.5608	56.9661	52.8376	56.0625	42.1535	49.8879	53.9333	48.0757		C18:2	0.118618	0.120262	0.111329	0.114423	0.0987304	0.0865563	0.0892101	0.130498	0.131126	0.131793	0.13082
C20:5	13.1042	16.8427	8.75475	14.8219	8.61979	7.39867	8.76963	12.0368	13.8472	17.2543	15.6152		C20:5	0.0306511	0.035765	0.0188264	0.0289607	0.0149393	0.0121202	0.0139548	0.0372633	0.0363961	0.0421632	0.0424911
C20:4	15.1363	18.382	11.6325	17.7743	12.5603	11.4743	12.7367	14.0514	15.6003	18.6477	16.778		C20:4	0.0354043	0.0390336	0.0250149	0.0347294	0.0217687	0.0187967	0.0202675	0.0435	0.0410042	0.0455682	0.0456552
C20:3	15.5628	18.7162	14.6031	18.5133	14.6072	13.5289	14.3467	13.6584	16.081	18.2865	17.0733		C20:3	0.0364018	0.0397433	0.0314028	0.0361734	0.0253164	0.0221624	0.0228293	0.0422832	0.0422677	0.0446855	0.0464586
C24:6	3.80707	4.09649	4.49609	4.34016	2.46208	2.90616	2.89504	4.3905	5.07418	5.52175	4.88896		C24:6	0.00890484	0.00869876	0.00966851	0.00848032	0.00426713	0.00476075	0.00460676	0.013592	0.0133371	0.0134932	0.0133035
Total FA	427.528	470.928	465.024	511.792	576.986	610.442	628.432	323.021	380.457	409.226	367.494		Total FA	1	1	1	1	1	1	1	1	1	1	1
													saturated FA	0.403767	0.391647	0.41867	0.404342	0.374624	0.374737	0.369848	0.371268	0.373553	0.354129	0.36094
													MUFA	0.349877	0.346315	0.371129	0.354913	0.336789	0.340143	0.330902	0.328165	0.448686	0.489672	0.476145
													PUFA	0.246356	0.262038	0.210202	0.240745	0.288587	0.28512	0.299251	0.300567	0.177761	0.156199	0.162914
Amino acid measurements
	N2 1.1	N2 1.2	N2 1.3	N2 1.4	daf-2 1.1	daf-2 1.2	daf-2 1.3	eat-2 1.1	eat-2 1.2	eat-2 1.3	eat-2 1.4
Phenylalanine	52.064	60.976	57.168	67.492	16.272	18.372	19.564	38.428	40.92	48.816	44.648
Tyrosine	32.184	44.304	39.376	40.848	10.96	11.208	12.668	21.82	27.52	29.068	24.42
Tryptophan	12.416	24.708	18.508	21.744	42	11.424	23.9	37.58	18.352	26.488	11.24
Alanine	246.336	274.532	272.004	302.468	140.988	150.204	136.528	146.768	147.868	174.052	159.608
Methionine	28.25	29.586	32.286	35.19	9.698	10.078	8.778	20.102	22.482	27.834	23.126
Glycine	55.524	52.924	47.212	48.804	37.32	42.572	37.62	33.988	41.084	44.272	43.3
Valine	48.948	52.384	50.584	57.188	11.056	15.164	11.072	28.388	32.4	36.592	34.388
Leucine	88.72	84.596	103.948	103.52	27.592	33.804	28.56	62.8	60.728	73.044	63.808
Isoleucine	60.04	62.332	71.228	69.456	16.324	19.652	16.936	37.164	39.716	51.516	44.724
Glutamine	59.972	57.948	67.34	68.524	32.492	33.344	35.48	37.364	37.324	48.328	39.144
Asparagine	20.588	19.4	22.812	21.012	17.824	14.58	12.828	10.972	14.416	12.056	14.028
Ornithine	7.24	8.912	7.596	9.744	2.968	5.82	3.732	3.756	2.444	3.272	2.392
Lysine	47.978	55.354	58.846	63.65	20.582	21.646	18.11	53.57	48.182	68.834	63.51
Arginine	61.208	70.132	71.316	77.272	25.4	27.92	26.312	51.628	54.632	74.988	62.18
Serine	20.26	16.008	17.86	21.152	13.012	24.812	18.46	14.756	12.568	19.584	20.608
Proline	7.168	7.672	8.052	9.032	3.308	3.512	2.48	5.672	5.344	6.824	6.212
Glutamic acid	36.924	43.02	39.3	45.1	23.076	21.656	19.8	32.496	32.264	39.852	34.92
Aspartic acid	7.168	6.124	7.436	7.104	4.968	8.372	2.912	7.22	6.06	8.256	7.864
total AAs	892.988	970.912	992.872	1069.3	455.84	474.14	435.74	644.472	644.304	793.676	700.12
